# Supplementary material for: Comparative Gene Expression Profiling of P. falciparum Malaria Parasites Exposed to Three Different Histone Deacetylase Inhibitors
Source: PLoS One. 2012 Feb 27;7(2):e31847. doi: 10.1371/journal.pone.0031847 (PMC3288058; doi:10.1371/journal.pone.0031847)
Supplement: File S4 — Excel spreadsheet showing functional pathway analysis of genes commonly up-regulated or down-regulated in 2 h+ parasites treated with SAHA and TSA, but not 2-ASA-9. (XLS) [file pone.0031847.s004.xls]

## Sheet: Page 1
Functional pathway analysis of genes commonly up-regulated in 2h+ parasites (combined replicates) treated with SAHA and TSA, but not 2-ASA-9
>>GO pathway testing (level for statistical significance = 0.050)
PathwayName	#inGenome	#inInput	#inPathway	#inInput&Pathway	Direction of deviation from expected	Hypergeometric_BF (to be preferred)	Binomial_BF	GeneList
GO:0044267|cellular protein metabolic process	5400	47	759	13	over-representation (expect 6, observe 13)	0.0106264	0.0109481	PF14_0013,PFB0645c,PFI0120c,PFI1635w,PF14_0226,PFE1325w,PFB0085c,PFC0675c,PF11_0239,PFL2290w,PFC0945w,PFB0360c,PF11_0481
GO:0008234|cysteine-type peptidase activity	5400	47	36	2	over-representation (expect 0, observe 2)	0.0387237	0.0392527	PFL2290w,PFB0360c
>>MPM pathway testing (level for statistical significance = 0.050)
PathwayName	#inGenome	#inInput	#inPathway	#inInput&Pathway	Direction of deviation from expected	Hypergeometric_BF (to be preferred)	Binomial_BF	GeneList
Bulk mRNA transport through the nuclear pore	5400	47	4	1	over-representation (expect 0, observe 1)	0.0343723	0.0343629	PF14_0305
Functional pathway analysis of genes commonly down-regulated in 2h+ parasites (combined replicates) treated with SAHA and TSA, but not 2-ASA-9
>>GO pathway testing (level for statistical significance = 0.050)
PathwayName	#inGenome	#inInput	#inPathway	#inInput&Pathway	Direction of deviation from expected	Hypergeometric_BF (to be preferred)	Binomial_BF	GeneList
GO:0016616|oxidoreductase activity, acting on the CH-OH group of donors, NAD or NADP as acceptor	5400	35	13	2	over-representation (expect 0, observe 2)	0.00304412	0.00312473	PF14_0641,MAL13P1.324
GO:0031202|RNA splicing factor activity, transesterification mechanism	5400	35	21	2	over-representation (expect 0, observe 2)	0.00793368	0.00812852	PF13_0142,PFD0450c
GO:0016857|racemase and epimerase activity, acting on carbohydrates and derivatives	5400	35	2	1	over-representation (expect 0, observe 1)	0.0129221	0.012921	PFL0960w
GO:0009003|signal peptidase activity	5400	35	3	1	over-representation (expect 0, observe 1)	0.0193222	0.0193187	PFI0215c
GO:0019682|glyceraldehyde-3-phosphate metabolic process	5400	35	3	1	over-representation (expect 0, observe 1)	0.0193222	0.0193187	PF14_0641
GO:0004129|cytochrome-c oxidase activity	5400	35	4	1	over-representation (expect 0, observe 1)	0.025682	0.025675	PF13_0327
GO:0016884|carbon-nitrogen ligase activity, with glutamine as amido-N-donor	5400	35	5	1	over-representation (expect 0, observe 1)	0.0320017	0.03199	PFI1310w
GO:0051188|cofactor biosynthetic process	5400	35	51	2	over-representation (expect 0, observe 2)	0.0426821	0.0432029	PFI1310w,PFL1725w
GO:0006720|isoprenoid metabolic process	5400	35	7	1	over-representation (expect 0, observe 1)	0.0445219	0.0444976	PF14_0641
>>MPM pathway testing (level for statistical significance = 0.050)
PathwayName	#inGenome	#inInput	#inPathway	#inInput&Pathway	Direction of deviation from expected	Hypergeometric_BF (to be preferred)	Binomial_BF	GeneList
mRNA degradation	5400	35	19	2	over-representation (expect 0, observe 2)	0.00651292	0.00667595	PF13_0142,PFF1355w
Nuclear genes with apicoplast signal sequences	5400	35	152	4	over-representation (expect 1, observe 4)	0.0160352	0.0164	PFI0525w,PFC0225c,PF14_0641,MAL13P1.324
Nicotinate and nicotinamide metabolism	5400	35	5	1	over-representation (expect 0, observe 1)	0.0320017	0.03199	PFI1310w
Nuclear genes with mitochondrial signal sequences	5400	35	121	3	over-representation (expect 0, observe 3)	0.0426915	0.0432413	PF13_0353,PFI1625c,PFL1725w
