# Supplementary material for: Comparative Gene Expression Profiling of P. falciparum Malaria Parasites Exposed to Three Different Histone Deacetylase Inhibitors
Source: PLoS One. 2012 Feb 27;7(2):e31847. doi: 10.1371/journal.pone.0031847 (PMC3288058; doi:10.1371/journal.pone.0031847)
Supplement: File S9 — Excel spreadsheet of microarray data. (XLS) [file pone.0031847.s009.xls]

## Sheet: File 1
GeneID	NAME	TSA-2h+_1	TSA-2h+2h-_1	TSA-2h+_2	TSA-2h+2h-_2	SAHA-2h+_1	SAHA-2h+2h-_1	SAHA-2h+_2	SAHA-2h+2h-_2	2-ASA-9-2h+_1	2-ASA-9-2h+2h-_1	2-ASA-9-2h+_2	2-ASA-9-2h+2h-_2
PF13_0176	PF13_0176::apurinic/apyrimidinic endonuclease Apn1	-0.2715	-0.002	-0.209	-0.2375	-0.004	0.0475	0.3545	-0.052	0.0445	0.0395	0.055	-0.221
PFL2170c	PFL2170c::hypothetical protein, conserved	0	0.119	-0.424	-0.817	-0.396	0.182	1.381	0.089	0.2	0.0115	-0.003	-0.6275
PFE1480c	PFE1480c::hypothetical protein, conserved	0.3735	0.2775	-1.296	-0.8005	0.297	0.42	1.55	-0.327	-0.0415	-0.1495	0.3185	-1.082
PF13_0177	PF13_0177::ATP-dependent RNA helicase, putative	0.2455	-0.072	-0.1735	-0.1445	0.252	-0.0905	0.4745	-0.292	-0.161	-0.0065	-0.0795	-0.141
PF07_0096	PF07_0096::hypothetical protein, conserved	0.097		0.078	-0.056	0.289	-0.118	0.616	0.302	0.759	0.124	0.321	0.272
PF11_0462	PF11_0462::hypothetical protein	-0.015	0.0055	-0.0505	-0.185	0.234	-0.082	0.3605	0.0795	0.3925	0.1195	0.3895	0.033
PFB0230c	PFB0230c::hypothetical protein	0.0415	0.2605	0.026	-0.218	0.5885	-0.1735	0.4925	-0.123	0.4705	-0.2735	0.724	-0.0855
PFI1005w	PFI1005w::ADP-ribosylation factor-like protein, putative	0.503	0.233	0.269	-1.022	0.565	0.432	1.12		0.54	-0.227	0.498	-0.523
PFL0885w	PFL0885w::adaptor protein subunit, puative	0.309	0.3135	-0.158	-0.9995	0.585	0.418	0.815	0.7485	0.525	0.2645	1.081	-0.047
PFF1315w	PFF1315w::hypothetical protein with ankyrin repeats	0.1467	0.1	-0.195	-0.356	0.02933	0.066	0.1625	0.203	0.02433	0.01733	0.3157	-0.1723
PFD1115c	PFD1115c::hypothetical protein, conserved	0.033	0.336	-0.2477	-0.4082	0.1027	0.2447	0.7412	0.3325	0.106	0.177	0.3823	0.017
PF11_0147	PF11_0147::mitogen-activated protein kinase 2,	0.2735	0.625	-0.383	-0.633		0.439	1.719	0.562	0.2945	0.644	0.697	1.147
PF08_0043	PF08_0043::hypothetical protein, conserved	-0.06	0.148	-0.192	-0.444	0.313	-0.263	0.143	0.09	0.139	-0.249	0.083	0.084
PF11_0344	PF11_0344::apical membrane antigen 1, AMA1	0.37	-0.2045	-0.1415	-0.933	0.8585	-0.188	0.4185	-0.5595	0.6215	-0.3105	-0.4285	0.253
PFD1150c	PFD1150c::reticulocyte binding protein homolog 4, Rh4	0.9277	-0.3613	0.6372	-0.201	0.3403	-0.1507	0.8195	-0.3805	0.5445	-0.4673	0.2838	1.364
MAL13P1.31	MAL13P1.31::hypothetical protein, conserved	0.4005	-0.492	0.037	0.364	-0.068	-0.406	0.1055	-0.026	0.163	-0.4865	0.071	0.6755
PFF0645c	PFF0645c::integral membrane protein	0.3505	-0.162	0.45	0.404	-0.238	-0.0345	0.122	0.451	0.4055	-0.421	0.149	0.601
PFE0305w	PFE0305w::transcription initiation factor TFiid, TATA-binding protein	0.496	-0.046	0.377	0.14	-0.331	0.273	0.091	0.46	0.452	-0.083	0.238	0.715
PFC0130c	PFC0130c::hypothetical protein, conserved	0.8115	-0.119	0.1905	0.4085	-0.2195	0.147	0.1415	0.465	0.3455	-0.048	-0.1445	0.2195
PF10_0367	PF10_0367::hypothetical protein	1.165	-0.2465	0.168	0.1465	-0.2575	0.361	-0.185	0.3715	-0.2165	-0.256	-0.0125	0.7125
PFC0305w	PFC0305w::EB1 homolog, putative	0.304	-0.096	1.407	-0.59	-0.576	0.4555	0.1755	-0.109	-0.015	0.169	0.1625	0.51
PFB0435c	PFB0435c::amino acid transporter, putative	0.3275	0.132	0.456	-0.197	0.2515	0.366	0.222	-0.144	-0.0255	0.177	0.013	0.493
PFE0715w	PFE0715w::asparagine -- tRNA ligase, putative	0.3655	0.0285	0.421	-0.052	0.0205	0.246	-0.1185	0.079	-0.0525	0.031	0.0545	0.182
coxIII	coxIII::coxIII	-0.007	-0.083	0.6567	0.0775	0.316	0.002667	0.181	0.0585	-0.02467	-0.031	-0.1135	0.3208
PF13_0149	PF13_0149::chromatin assembly factor 1 subunit, putative	0.214	-0.1	0.515	-0.1355	-0.291	-0.0015	-0.379	-0.3245	0.1235	-0.074	0.2395	0.136
MAL13P1.316	MAL13P1.316::hypothetical protein, conserved	-0.02867	0.2877	0.1317	0.1748	0.06233	0.1747	0.2287	0.032	0.2632	0.1587	-0.4597	0.5095
PF11_0076	PF11_0076::hypothetical protein	-0.01133	0.2223	0.266	0.197	0.4217	-0.09033	0.4063	0.119	0.1393	0.2153	-0.4813	0.396
PF13_0254	PF13_0254::hypothetical protein, conserved	-0.06683	0.2965	0.0164	0.1025	0.3273	0.0505	0.237	0.1845	-0.1304	0.1433	-0.3153	-0.02417
bDd2var_144	bDd2var_144	-0.339	0.338	0.198	0.261	0.968	-0.264	0.517	0.321	-0.276	0.326		0.075
PF14_0084	PF14_0084::hypothetical protein	-0.07382	0.1449	-0.03369	0.0488	0.1416	0.03355	0.1247	0.108	-0.2144	0.02974	-0.04246	0.1509
MAL13P1.122	MAL13P1.122::hypothetical protein, conserved	0.091	0.00325	-0.06333	-0.0125	0.3992	-0.397	0.3478	0.3763	-0.5433	-0.097	-0.2817	-0.0075
PF14_0441	PF14_0441::pyruvate dehydrogenase E1 beta subunit, putative	-0.1545	-0.074	0.167	0.2615	0.1325	0.1315	0.665	0	0.016	-0.1815	-0.353	0.171
PFI1145w	PFI1145w::MAC/perforin, putative	-0.049	-0.0295	0.23	0.274	0.019	0.287	1.114	0.662	0.064	0.09		0.1865
PFE0190c	PFE0190c::hypothetical protein, conserved	0.7655	0.3015	0.287	0.107	0.35	0.094	0.9285	-0.0695	-0.1205	0.231	-0.2975	-0.183
PFI1820w	PFI1820w::erythrocyte membrane protein 1 (PfEMP1)	0.318	0.0395	0.0625	0.1315	0.067	-0.1885	0.619	0.0485	-0.2485	0.1785	-0.1135	0.0665
MAL8P1.100	MAL8P1.100::hypothetical protein, conserved	0.317	-0.027	0.059	0.028	0.202	-0.014	0.468	0.157	-0.15	0.153	-0.21
PFL0610w	PFL0610w::hypothetical protein, conserved	0.1415	0.269	-0.0035	0.04	0.214	0.241	1.11	0.0585	-0.049	0.1915	-0.3055	-0.249
PFI1485c	PFI1485c::diacylglycerol kinase, putative	-0.092	0	-0.0225	0.2565	0.284	0.0585	0.1205	0.0485	0.205	-0.135	-0.0445	0.071
MAL7P1.201	MAL7P1.201::hypothetical protein, conserved	-0.0315	0.312	-0.135	0.361	0.5695	0.297	0.1095	0.0495	0.0825	-0.0685	-0.003	-0.1505
PF08_0013	PF08_0013::hypothetical membrane protein, conserved	0.173	-0.17	-0.59	0.94	1.111	0.092	0.466	0.667	0.413	0.731	0.364	-0.314
PF14_0427	PF14_0427::hypothetical protein	-0.076	0.012		0.322	0.322	-0.1175	0.507	0.147	0.1875	0.2525	0.007	-0.0425
MAL13P1.303	MAL13P1.303::polyadenylate binding protein, putative	-0.0895	0.09	0.2645	0.2315	0.4765	0.117	0.1075	0.264	0.2325	0.3565	0.0685	0.089
PFF0220w	PFF0220w::hypothetical protein, expressed	0.0644	0.07495	0.1964	0.3296	0.4384	-0.1492	-0.0382	0.2094	0.0856	0.1922	-0.1144	0.1492
PFD0825c	PFD0825c::RNA-binding protein of pumilio/mpt5 family, putative	0.313	-0.362	0.56	0.54	0.612	-0.174	-0.541	1.063		0.431	1.156	0.015
PFC0371w	PFC0371w::hypothetical protein, conserved	0.285	0.041	-0.01	0.1	0.234	0.1	-0.11	0.549	0.657	0.166		-0.071
PFD0480w	PFD0480w::hypothetical protein, conserved	0.017	0.084	0.19	0.026	0.628	0.064	0.103	0.597	0.384	-0.101	0.67	0.201
PF14_0234	PF14_0234::DNA-directed DNA polymerase, putative	0.011	0.1825	-0.0335	-0.08	0.6185	0.125	0.1715	0.248	0.5605	0.163	0.822	0.0425
PF11_0237	PF11_0237::hypothetical protein	-0.073	0.825	0.647	-0.172	0.678		-0.04	0.496	0.728	0.558	0.609	-0.261
PFI1160w	PFI1160w::Lipoate-protein ligase A type 2	0.061	0.1495	0.3325	-0.138	0.4585	-0.1885	-0.062	-0.004	0.214	0.3245	0.11	-0.012
PF13_0276	PF13_0276::membrane-associated histidine rich protein 2, (MARHP2)	1.987	0.512	1.382	-0.238		-0.506	-0.574	0.325	0.247	0.099	1.123
PFE1570c	PFE1570c::hypothetical protein, conserved	1.026	0.3065	0.5605	-0.596	0.4315	-0.198	-0.3195	0.585	0.0505	0.161	0.3625	-0.034
PFI0495w	PFI0495w::hypothetical protein, conserved	-0.0556	0.1298	0.4128	-0.1651	0.0408	0.0078	-0.06525	-0.08293	-0.2084	-0.1036	0.2545	-0.06553
MAL13P1.26	MAL13P1.26::hypothetical protein, conserved	0.01717	0.077	0.3053	-0.09623	0.12	0.09607	-0.0595	0.1225	-0.1698	-0.0345	0.2145	-0.1238
PFI1580c	PFI1580c::DHHC-type zinc finger protein, putative	-0.1855	0.4175	0.5395	-0.6355	0.0185	0.018	-0.106	-0.1915	0.0555	0.1075	0.2335	-0.15
PFD0930w	PFD0930w::CGI-141 protein homolog, putative	-0.258	0.197	0.397	-0.358	0.006	0.102	0.155	-0.149	0.074	0.03	0.236
PF10_0189	PF10_0189::hypothetical protein	0.199	-0.22	0.3825	-0.282	-0.075	-0.0395	0.515	-0.225	0.234	-0.124	0.245	-0.464
PF14_0607	PF14_0607::hypothetical protein	0.2485	-0.271	0.592	-0.338	0.2155	-0.2675	0.4745	-0.4435	0.15	-0.3715	0.2685	-0.4905
PF11_0231	PF11_0231::hypothetical protein	1.396	-0.226	1.535		0.174	0.527	1.168	-0.414	-0.081	0.354	1.137	-0.375
PFF0705c	PFF0705c::hypothetical protein, conserved	0.8995	-0.2315	1.099	-0.555	0.0155	-0.204	0.9385	-0.0525	-0.148	-0.0635	0.9585	-0.168
MAL13P1.114	MAL13P1.114::hypothetical protein, conserved	0.7671	-0.3268	1.084	-0.313	0.3957	-0.1495	1.083	-0.5133	-0.09543	-0.3127	0.869	-0.2448
MAL13P1.16	MAL13P1.16::synaptobrevin-like protein, putative	0.377	-0.204		-0.112	0.309	0.118	0.83	-0.245	-0.054	-0.195	0.705	-0.207
PF11_0253	PF11_0253::hypothetical protein	1.121	-0.3665	1.64	-0.9335	0.8025	-0.0675	1.657	-0.181	0.1345	-0.2105	0.876	-0.363
PF11_0220	PF11_0220::protein kinase	0.386	-0.3152	0.4155	-0.3875	0.1297	0.03067	0.5418	-0.5352	0.036	0.1037	0.7915	-0.1572
PF14_0258	PF14_0258::hypothetical protein	0.4145	-0.174	0.4875	-0.1665	0.0615	-0.0595	0.4365	-0.294	0.288	0.027	0.5025	-0.0665
PFL1510c	PFL1510c::hypothetical protein, conserved	0.515	-0.3	0.443	-0.2235	0.077	0.132	0.638	-0.0655	0.2035	-0.135	0.62	-0.525
PFB0935w	PFB0935w::cytoadherence linked asexual protein 2	0.9847	-0.07533	1.023	-0.6553	0.9737	-0.313	0.9323	-0.949	0.3263	-0.05067	0.1248	-0.5497
PF14_0018	PF14_0018::hypothetical protein	0.888	-0.6265	0.8995	-0.3855	0.6635	-0.2705	1.183	-1.212	-0.0975	-0.3255	0.584	-0.7235
PFL1015w	PFL1015w::hypothetical protein, conserved	0.538	-0.211	0.823	-0.178	0.581	0.076	0.723	-0.607	0.149	-0.106	0.449	-0.174
PFL1810w	PFL1810w::hypothetical protein, conserved	0.3175	0.0695	0.225	-0.209	0.1655	0.07	0.243	-0.439	0.2305	0.0935	0.11	-0.3265
PFF0710w	PFF0710w::hypothetical protein, conserved	0.5775	0.17	0.542	-0.313	0.196	0.163	0.5985	-0.7235	0.3275	0.0775	0.542	-0.3465
PFF1365c	PFF1365c::HECT-domain (ubiquitin-transferase), putative	0.329	0.09112	0.4398	-0.5092	0.3751	0.1236	0.4133	-0.4781	0.3587	-0.03981	0.2692	-0.2417
PFD0170c	PFD0170c::hypothetical protein, conserved	0.3305	0.0525	0.8535	-0.509	0.8815	0.0575	1.059	-0.919	0.401	-0.024	0.7005	-0.864
PF11_0326	PF11_0326::hypothetical protein	0.3536	0.004133	0.3342	-0.2093	0.7169	-0.0532	0.7626	-0.5793	0.2007	-0.0044	0.7125	-0.6046
MAL8P1.134	MAL8P1.134::hypothetical protein, conserved	0.5057	-0.002667	0.4332	-0.3567	0.535	0.1383	0.7572	-0.5293	0.202	-0.077	0.7838	-0.5883
PFC0690c	PFC0690c::hypothetical protein, conserved	0.638	0.093	1.037	-1.23	0.763	0.1785	1.884	-0.828	0.226	0.288	0.7985	-0.504
PF14_0293	PF14_0293::hypothetical protein	0.203	-0.285	0.6495	0.208	0.2375	-0.1395	0.5765	-0.1995	0.0985	-0.3815	0.3945	-0.547
PF07_0072	PF07_0072::calcium-dependent protein kinase 4	0.0805	-0.4895	0.536	-0.015	0.3025	-0.715	0.625	-0.0855	-0.0705	-0.2915	0.448	-0.137
PF10_0388	PF10_0388::hypothetical protein	0.395	-0.678	0.758	-0.139	0.749	-0.801	1.263	0.304	0.334	-0.037	0.902	-0.171
MAL13P1.203	MAL13P1.203::hypothetical protein, conserved	-0.004	-0.357	1.268	-0.7835	-0.2395	-0.3595	1.516	0.37	-0.2635	-0.069	1.506	-0.753
PFL1710c	PFL1710c::tetQ family GTPase, putative	0.0545	-0.3055	1.491	-0.7845	0.3195	-0.3265	1.188	0.4165	0.033	-0.272	1.387	0.0685
PFB0880w	PFB0880w::hypothetical protein, conserved	0.5655	-0.383	0.5925	-0.028	0.4705	-0.1565	0.6415	0.0435	-0.249	-0.4955		-0.25
PFE0320w	PFE0320w::hypothetical protein	0.2855	-0.5945	0.8665	-0.1465	0.672	-0.161	0.67	0.032	-0.4295	-0.7025	1.258
PF14_0611	PF14_0611::hypothetical protein	0.3615	-0.6915	1.264	-0.1825	0.4335	-0.3035	1.525	-0.0475	0.0685	-0.6455	1.929	-0.8075
PF11_0528	PF11_0528::hypothetical protein	0.1354	-0.2196	0.4893	-0.1489	0.2957	-0.2913	0.578	-0.2898	-0.1083	-0.2184	0.1768	0.02133
PF14_0732	PF14_0732::hypothetical protein	0.2825	-0.28	1.29	-0.0895	0.307	-0.1045	0.7175	-0.235	-0.073	-0.438	0.532	-0.0535
PFI0860c	PFI0860c::ATP-dependent RNA helicase, putative	-0.0045	-0.187	0.2295	-0.3235	0.138	-0.285	0.308	-0.144	0.054	0.14		-0.433
PFI0705w	PFI0705w::hypothetical protein, conserved	-0.066	-0.346		-0.473	0.15	-0.105	0.125	-0.647	-0.068	-0.099	1.309	-0.543
rpoB	rpoB::rpoB	-0.273	-0.217	0.825	-0.2755	0.6465	-0.3465	0.759	-1.163	0.0025	-0.2335	1.723	-0.5765
PFL1865w	PFL1865w::hypothetical protein, conserved	-0.02267	0.2203	0.8035	-0.3197	0.654	0.22	0.3885	-0.5987	0.016	0.05633	0.8105	-0.26
PF07_0016	PF07_0016::hypothetical protein, conserved	-0.115	0.04367	0.2913	-0.1267	0.3023	-0.1007	0.486	-0.008	0.2147	-0.03333	0.651	-0.289
PFC0190c	PFC0190c::EH (Eps15 homology) protein	0.022	0.052	0.28	-0.396	0.2355	-0.1495	0.7125	-0.2215	0.1845	0.091	0.768	-0.437
PFD0995c	PFD0995c::erythrocyte membrane protein 1 (PfEMP1)	-0.025	-0.4085	0.776	-0.811	0.78	-1.21	0.372	-0.47	0.266	0.013	1.106	-0.753
PFF0390w	PFF0390w::hypothetical protein, conserved	0.353	-0.3345	0.353	-0.242	0.7305	-0.9595	0.377	-0.053	0.0785	-0.3715	0.8975	-0.519
PFI0885w	PFI0885w::heme binding protein, putative	-0.103	-0.06	0.536	-0.275	0.585	-0.561	0.261	-0.155	-0.347	-0.131		-0.393
PF11_0083	PF11_0083::nucleic acid binding factor, putative	-0.1175	-0.3465	0.2035	-0.415	0.516	-0.2685	0.239	-0.2445	-0.14	-0.518	0.5945	-0.272
PF11_0410	PF11_0410::hypothetical protein	0.0425	-0.37	1.203	0.027	-0.2685	0.207	0.923	-0.2485	-0.0755	-0.2835	0.361	-0.3705
PFL0005w	PFL0005w::erythrocyte membrane protein 1 (PfEMP1)	0.027	0.1125	0.4705	-0.3885	-0.0785		0.8395	-0.0555	0.204	0.046	0.1295	-0.28
PF13_0037	PF13_0037::DEAD box helicase, putative	-0.087	0.0915	0.742		0.2585	0.009	1.463	0.278	0.21	0.311	0.3905	-1.015
PF11_0246	PF11_0246::hypothetical protein	0.058	0.2185	0.4315	-0.054	-0.0175	0.0655	0.493	-0.031	-0.241	0.297	0.276	-0.487
PF14_0532	PF14_0532::hypothetical protein	0.452	0	0.9725	0.564	0.4805	0.2195	1.684	0.0875	-0.0125	0.443	0.0155	-0.302
PFB0655c	PFB0655c::hypothetical protein	0.4965	0.0385	1.31	0.278	0.4175	0.26	1.628	-0.1655	-0.484	-0.223	0.5565	-0.8455
PF13_0283	PF13_0283::hypothetical protein, conserved	0.5235	-0.21	0.7935	0.5905	0.1325	0.0265	1.077	-0.4125	0.321	0.137	0.32	-0.8145
PF10_0285	PF10_0285::hypothetical protein	0.3435	-0.043	0.74	0.11	0.167	-0.0265	0.246	-0.2445	-0.135	0.178	0.295	-0.4585
PF10_0006	PF10_0006::rifin	1.227	0.513	2.463		0.391	0.76	0.929	-0.44	0.312	-0.15		0.226
PFI0315c	PFI0315c::hypothetical protein, conserved	0.874	0.788	3.544	-0.802	0.694	0.965	0.346	-0.025	0.105	0.2315	0.818	-0.393
PF10_0314	PF10_0314::asparagine-rich antigen	0.7845	0.252	1.389	-0.122	0.8655	0.177	0.582	-0.0795	-0.113	0.4375	0.498	-0.2505
PF14_0173	PF14_0173::hypothetical protein	0.4955	0.016	1.011	-0.4315	0.429	-0.02	0.4695	0.2325	0.3685	-0.2275	0.111	-0.0275
PFL0040c	PFL0040c::protein kinase, FIKK family	0.5345	0.0305	0.9435	-0.1405	0.3625	-0.121	0.1145	0.4215	0.1315	-0.2385	0.1485	-0.129
PF14_0387	PF14_0387::metabolite/drug transporter	0.335	0.44	1.928	-1.289	0.5395	0.3875	1.128	-0.313	0.4645	0.685	1.066	0.607
PF11_0277	PF11_0277::hypothetical protein	0.032	0.072	1.766	-0.7	0.243	0.171	1.384	-0.567	1.123	0.038	0.81	0.283
PFI0460w	PFI0460w::hypothetical protein, conserved	0.5035	0.1815	0.851	0.115	-0.018	0.6395	0.3505	0.2045	0.8615	0.4285	0.2945	-0.043
PFE0990w	PFE0990w::hypothetical protein, conserved	0.499		0.602	-0.132	-0.128	0.128	0.402	0.071	0.372	0.084	0.523	-0.244
PF14_0488	PF14_0488::hypothetical protein	0.703	-0.008	0.896		0.313	0.394	0.641	-0.061		0.321	0.828	-0.017
PF11_0340	PF11_0340::hypothetical protein	1.469	-0.339	1.384			0.576	1.182	0.014	0.775	0.457	1.181	-0.144
chr7-tRNA-Tyr-1	chr7-tRNA-Tyr-1::chr7-tRNA-Tyr-1	1.114		0.672	-0.356	0.013	0.079	0.296	-0.316	0.72	0.413	1.223	-0.437
PFC0155c	PFC0155c::DNA-directed RNA polymerase subunit I, putative	0.429	0.335	0.592	-0.108	0.068	0.315	0.48	-0.048	0.169	0.245	0.703	0.024
MAL13P1.415	MAL13P1.415::hypothetical protein, pseudogene	0.6205	0.3325	0.9005	-0.424	-0.2505	0.376	0.5135	0.292	0.265	0.1995		0.1085
MAL13P1.160	MAL13P1.160::hypothetical protein, conserved	0.49	0.04	0.637	0.285	0.385	0.284	0.291	0.146	0.115	0.563	0.811	-0.29
PFF1345w	PFF1345w::transportin	0.2395	-0.186	0.523	0.0905	0.013	-0.2655	0.504	-0.3165	-0.119	0.076	0.154	0.014
MAL13P1.81	MAL13P1.81::hypothetical protein, conserved	0.134	0.15	1.293	0.012	0.449	0.117	0.268	-0.999	0.731	-0.004	0.323	-0.779
PF14_0667	PF14_0667::hypothetical protein	0.2595	0.4905	0.567	-0.232	0.0505	0.0065	0.456	-0.1775	0.4985	0.137	-0.0135	-0.613
MAL13P1.241	MAL13P1.241::GTPase, putative	0.177	0.49	0.351	-0.591	0.156	-0.337	0.316	-0.341	0.186	-0.151	0.136	-0.809
PFC0115c	PFC0115c::erythrocyte membrane protein 1 (PfEMP1) pseudogene	0.304	0.188	0.062	-0.8073	0.361	0.2283	0.6505	-0.6535	0.059	0.3027	0.6615	-0.9125
PFC0530w	PFC0530w::transporter	0.87	0.2515	0.5995	-0.8505	0.799	0.296	-0.0515	-0.8975	0.1965	-0.0415	0.222	-1.857
PFF0295c	PFF0295c::hypothetical protein, conserved	0.791	0.2605	0.872	-0.62	0.5945	0.3885	-0.06	-1.065	0.2565	0.331	0.124	-0.945
PF10_0127	PF10_0127::hypothetical protein	0.146	0.1785	0.182	-0.6385	0.2395	0.1965	0.088	-0.5375	0.063	0.095	0.104	-0.595
PF10_0303	PF10_0303::25 kDa ookinete surface antigen precursor (pfs25)	0.467	0.233		-0.674	0.705	0.03	0.207	-0.765	0.741		0.907	-0.783
PFD1110w	PFD1110w::hypothetical membrane protein, conserved	0.387	0.172		-0.548	0.402	0.147	0.087	-1.25	0.645	0.411	0.7475	-0.779
PFB0335c	PFB0335c::cysteine protease, putative	0.1745	0.2295	0.0705	-0.451	0.7255	0.242	0.202	-0.656	0.451	0.2655	0.1835	-0.561
PFA0535c	PFA0535c::kinesin, putative	0.3347	0.1793	0.5677	-0.849	1.22	-0.023	0.5977	-1.399	0.474	0.339	0.5862	-1.895
PFD0190w	PFD0190w::SET domain, putative	0.307	0.1455	0.426	-0.4295	0.3125	0.3455	0.347	-0.3225	-0.0215	0.142	0.3615	-0.2355
PF14_0622	PF14_0622::hypothetical protein	0.573		0.681	-0.76		0.714	0.5355	-0.3855	0.0625	0.6845	0.5927	-0.5575
PFA0235w	PFA0235w::hypthetical protein, conserved	0.606	0.3507	0.8963	-0.6905	0.228	0.3313	0.1083	-0.2295	0.1093	0.286	0.535	-0.799
MAL13P1.118	MAL13P1.118::cAMP-specific 3',5'-cyclic phosphodiesterase 4D, putative	0.145	0.1605	0.229	-0.4815	0.4305	0.0295	0.175	-0.239	0.265	0.1415	0.015	-0.1295
PF13_0303	PF13_0303::regulator of chromosome condensation, putative	0.594	0.0795	1.03	-1.224	0.6325	0.201	0.4865	-0.231	0.1385	0.2865	0.197	-0.0975
PF11_0087	PF11_0087::Rad51 homolog, putative	0.1355	0.0805	0.321	-0.1345	0.1635	0.1865	0.0825	-0.34	-0.0135	0.138	-0.142	-0.201
PF11_0164	PF11_0164::peptidyl-prolyl cis-trans isomerase	0.36	-0.021	0.309	0.03	0.529	0.265	0.436	-1.048	0.306	0.256	0.099	-0.488
PFD0800c	PFD0800c::hypothetical protein, conserved	0.4935	0.0045	0.2055	-0.188	0.195	0.11	0.416	-0.816	-0.139	0.007	-0.0785	-0.876
PF11_0116	PF11_0116::hypothetical protein	0.0225	0.3425	0.3645	-0.1755	-0.053	0.2405	0.033	0.082	0.149	0.2605	0.7675	-0.1005
PFL1340c	PFL1340c::hypothetical protein, conserved	0.0945	0.1675	0.3685	-0.3585	-0.1335	0.1625	0.05	0.0985	0.265	0.001	0.292	-0.0615
MAL8P1.114	MAL8P1.114::hypothetical protein, conserved	0.377	0.315	0.545	-0.19	-0.378	0.454	0.491	0.123	0.14	0.403	0.263	-0.657
PF08_0090	PF08_0090::hypothetical protein, conserved	0.1	0.3455	0.865	-0.21	-0.4045	0.386	0.533	-0.517	-0.3115	0.302	0.333	-0.2385
PF10_0321	PF10_0321::hypothetical protein	-0.059	0.134	0.5505	-0.143	-0.2635	0.501	0.5055	-0.0835	-0.2275	0.083		-0.2305
PFE1520c	PFE1520c::hypothetical protein, conserved	0.527	0.682	1.538	-0.559	-0.4995	0.779	0.1715	-0.3877	0.1445	0.4787	0.606	-0.3197
PF10_0220	PF10_0220::hypothetical protein	0.549	-0.008	1.003	-0.062	-0.636	0.674	0.639	-0.587	0.477	0.276	0.32	-0.263
PFF1000w	PFF1000w::cleavage stimulation factor subunit 1- like protein, putative	0.104	0.341	0.486	-0.362	-0.1005	0.2265	0.314	-0.168	0.397	0.5005	0.3575	-0.2265
PFL1460c	PFL1460c::hypothetical protein, conserved	0.601	0.111	0.538	-0.415	-0.371		0.284	-0.526	0.075	0.057	0.017
PF10_0132	PF10_0132::phospholipase C-like, putative	0.295	0.16	0.2342	-0.46	-0.208	0.2913	-0.049	-0.27	0.03917	0.06667	0.1665	-0.3657
PFF0670w	PFF0670w::hypothetical protein, conserved	0.2259	0.06443	0.3371	0.07667	0.3947	0.1829	-0.2215	-0.3562	-0.2399	-0.2299	0.2653	0.143
MAL8P1.145	MAL8P1.145::hypothetical protein, conserved	0.434	-0.0165	0.8375	-0.1205	0.94	0.126	-0.1465	-0.7115	0.0845	-0.1885	0.8025	-0.49
PFI1700c	PFI1700c::vesicle transport protein, putative	0.3295	0.2135	1.006	-0.0225	0.569	0.2685	0.0315	-0.6685	-0.2855	-0.1735	0.615	-0.565
PF11_0125	PF11_0125::hypothetical protein	1.211	-0.051	1.608	-0.575	1.052	0.262		-0.765	-0.048		0.678	-0.609
PFB0279w	PFB0279w::hypothetical protein	1.237	-0.042	1.177	-0.579	1.444	0.107	-0.8565	-0.5035	-0.373	-0.2085	0.7705	-0.6635
PF10_0281	PF10_0281::hypothetical protein	0.47	-0.077	0.3135	-0.04	0.776	0.236	0.173	-0.673	-0.307	0.0115	0.2485	-0.259
PFC0845c	PFC0845c::ubiquitin--protein ligase, putative	0.144	-0.185	0.185	-0.232	0.438	-0.353	-0.142	-0.334	-0.065	-0.276	0.311
PFL1795c	PFL1795c::hypothetical protein, conserved	0.1143	-0.1673	0.3623	0.04633	0.5477	-0.3347	-0.174	-0.439	0.1003	-0.06333	0.4217	-0.4963
CoI	CoI::CoI	0.2662	-0.052	0.402	-0.1493	0.5595	0.003667	0.06933	-0.173	0.1798	-0.352	0.1183	0.07733
PFL2010c	PFL2010c::DEAD/DEAH box helicase, putative	-0.0315	0.28	-0.0225	-0.1305	0.171	0.3225	0.5145	-0.0505	0.1465	-0.136	0.445	-0.623
PF10_0234	PF10_0234::hypothetical protein	0.0415	0.148	0.343	-0.607	-0.178	0.0605	0.5915	0.2995	-0.1105	-0.0975	1.492	-1.022
PF11_0433	PF11_0433::hypothetical protein	0.3297	-0.1237	0.4477	0.06375	0.08075	0.1595	0.4528	-0.273	-0.4081	-0.05625	-0.045	-0.438
PF14_0519	PF14_0519::ribosomal protein S11, putative	0.151	-0.395	0.159		0.779	0.158	0.035	-0.049	0.373	0.302	0.432	-0.068
PFF0080c	PFF0080c::hypothetical protein, conserved	0.428	-0.434	0.223	0.422	0.801	0.099	0.037	-0.354	0.35	0.525		0.061
c11rRNA28s	c11rRNA28s::c11rRNA28s	-0.02717	-0.398	0.1993	0.3013	0.8395	0.04233	0.4895	-0.1933	0.7362	0.3237	0.301	0.18
MAL13P1.23	MAL13P1.23::hypothetical protein, conserved	0.673	-0.1985	1.238	0.981	0.743	0.2495	1.308	0.0445	0.591	-0.789	0.144	0.2305
PF14_0144	PF14_0144::mRNA capping enzyme, putative	0.437	0.002	-0.506	0.1675	0.541	0.2965	0.515	0.18	0.311	-0.087	1.561	0.0435
PF08_0070	PF08_0070::RAP protein, putative	0.3915	-0.106	-0.2885	-0.0665	0.066	0.2045	0.64	-0.11	-0.1845	-0.0725	1.01	0.059
PF13_0114	PF13_0114::hypothetical protein, conserved	1.887	0.4018	0.319	-0.2575	1.961	0.7418		-0.199	0.3507	0.2715		-0.4135
PF13_0163	PF13_0163::hypothetical protein, conserved	0.935	0.184		-0.094	1.137	0.23	-0.138	-0.173	0.009	0.184	1.655
PFB0970c	PFB0970c::hypothetical protein	1.898	0.5905	0.4985	-1.295	2.143	0.772	0.8225	-0.1345	1.076	0.392	2	-0.076
MAL8P1.11	MAL8P1.11::hypothetical membrane protein, conserved	0.1367	0.1893	0.2533	0.008667	0.6353	0.182	0.08667	-0.146	0.09033	0.095	0.6487	0.015
PF14_0480	PF14_0480::hypothetical protein	0.1497	-0.1267	0.136	-0.1307	0.437	-0.02133	-0.0465	-0.118	-0.04867	-0.062	0.7637	-0.1193
PF10_0284	PF10_0284::hypothetical protein	0.338	-0.127	0.0415	-0.4735	0.648	0.1	-0.023	-0.355	0.0145	-0.032	1.152	0.0375
PF10_0153	PF10_0153::hsp60	0.668	-0.03	-0.022	-0.426	0.763	0.1825	0.4005	-0.245	-0.4015	-0.1345	0.621	-0.265
PFD1175w	PFD1175w::Plasmodium falciparum trophozoite antigen r45-like protein	0.787	0.2575	0.2075	-0.3205	1.675	0.264	0.398	0.9715	0.2475	-0.11	0.752	-0.2205
PFD0260c	PFD0260c::sequestrin	0.46	-0.1485	0.0515	0.133	0.5235	0.1365	-0.0005	0.499	-0.096	0.103	0.472	-0.016
PF11_0129	PF11_0129::hypothetical protein	0.357	0.047	-0.267	0.261	0.449	0.232	0.222	-0.016	0.269	0.096		-0.14
MAL13P1.292	MAL13P1.292::riboflavin kinase / FAD synthase family protein, putative	0.539	0.024	-0.4755	0.532	0.482	0.273	0.547	0.014	0.249	0.2045	0.554	-0.043
PF10_0252	PF10_0252::Cytochrome C oxidase copper chaperone, putative	0.488	0.255	-0.58	0.38	0.894	0.247	1.078	0.091	0.418	0.455		-0.447
PFA0200w	PFA0200w::hypothetical protein, conserved	0.679	-0.075	-0.936	0.015	0.796	0.098		0.035	0.006	-0.181	0.948	-0.304
PFC0705c	PFC0705c::hypothetical protein, conserved	0.203	-0.03575	-0.569	-0.08975	0.411	0.2762	0.3618	-0.1688	-0.00375	0.06525	0.3003	-0.2057
MAL8P1.8	MAL8P1.8::hypothetical protein, conserved	1.081	-0.4475	-0.487	0.0445	1.482	-0.015	0.5065	-0.1305	0.059	-0.1915	0.772	-0.6255
PFL1505c	PFL1505c::hypothetical protein, conserved	0.7695	-0.1445	-0.195	-0.023	0.7205	0.4015	0.066	-0.145	0.2805	0.072	0.491	-0.566
PF13_0228	PF13_0228::40S ribosomal subunit protein S6, putative	0.267	0.092	-0.327	0.047	0.693	0.085	-0.032	0.107	0.364	0.285	0.273	0.155
MAL7P1.137	MAL7P1.137::kelch protein, putative	0.407	0.0655	-0.4865	0.327	0.9845	0.1395	0.1265	0.2875	0.2855	0.1695	0.399	-0.1505
PFL2555w	PFL2555w::hypothetical protein, conserved in P. falciparum	1.349	-0.513	0.051	0.61	0.789	-0.17	-0.29	0.263	0.182	-0.103		0.08
chr3-tRNA-Ile-1	chr3-tRNA-Ile-1::chr3-tRNA-Ile-1	1.283	-0.556	0.288	1.021	0.952	-0.194	-0.016		0.587	0.193	1.464	0.162
PFB0888w	PFB0888w::hypothetical protein	0.192	-0.303		0.074	0.192	-0.003	0.071	0.043	0.233	0.071	0.373	0.221
PF14_0479	PF14_0479::hypothetical protein	0.2785	-0.226	0.245	0.3285	0.5265	-0.185	0.012	-0.3495	-0.009	-0.2145		-0.175
PF14_0727	PF14_0727::hypothetical protein	0.264		-0.106	0.433	0.506		0.027	-0.211	0.116	-0.194	0.547	-0.231
PF10_0177	PF10_0177::erythrocyte membrane-associated antigen	0.0798	0.0296	0.1155	0.1088	0.391	-0.0672	0.0609	-0.092	0.1074	-0.1352	0.2365	-0.0598
PF08_0048	PF08_0048::ATP-dependent helicase, putative	0.7943	0.242	-0.084	0.4037	0.7675	0.292	0.1745	-0.2417	-0.2645	-0.1623	0.26	-0.3058
PF14_0517	PF14_0517::peptidase, putative	0.206	0.104	0.0775	0.1135	0.2275	0.289	0.067	-0.1815	-0.043	0.1475	-0.2595	0.1205
PFF1275c	PFF1275c::3-oxoacyl-(acyl-carrier-protein) synthase i/ii	0.371	0.85	0.7085		0.7285	0.708	1.227	-0.265	0.03	0.6125	-1.056	-0.2675
MAL13P1.156	MAL13P1.156::hypothetical protein, conserved	0.4815	0.2715	0.7095	-0.029	0.251	0.374	0.462	0.073	0.472	0.5565	-0.6805	-0.0565
PF10_0015	PF10_0015::acyl CoA binding protein, putative		0.04	0.599	-0.234	0.852	0.168	0.119	0.075	0.192	0.729	-0.719
PF10_0383	PF10_0383::hypothetical protein, conserved	0.601	0.268	-0.392	0.372	0.969	0.511	-0.068	0.246	0.381	0.37	-0.4	0.726
MAL13P1.145	MAL13P1.145::hypothetical protein, conserved	0.885	0.3192	-0.08333	0.03975	1.04	0.6587	-0.2373	0.2023	0.3105	0.4355	-0.473	0.4863
PF14_0326	PF14_0326::hypothetical protein	0.1649	0.4269	-0.151	0.2302	0.601	0.3556	-0.04092	0.1827	0.2092	0.1003	-0.3368	0.1447
PFI0210c	PFI0210c::hypothetical membrane protein, conserved	0.3725	0.4475	0.152	0.047	1.413	0.759	-0.4405	0.8735	0.829	0.246	-0.1893	0.532
PFL0615w	PFL0615w::hypothetical protein, conserved	0.022	0.423		-0.043	0.916	0.259	-0.313	0.152	0.444		-0.137	0.343
PF14_0247	PF14_0247::hypothetical protein	0.6008	0.27	0.1828	0.06833	0.5457	0.3495	-0.5477	-0.1269	0.183	0.3907	-0.3098	0.4293
PF14_0175	PF14_0175::hypothetical protein	0.1884	0.3316	-0.02457	-0.1202	0.1127	0.1849	-0.05571	-0.09754	0.07043	0.09229	-0.1961	0.01443
PF14_0176	PF14_0176::hypothetical protein	0.303	0.606	0.032	0.096	0.99	0.493	0.069	-0.397	0.966	1.032	-0.166	0.2
PFI0545w	PFI0545w::hypothetical protein, conserved	-0.06	0.651	0.091	0.183	0.557	0.592	0.169	-0.097	0.77	0.817	-0.259	0.155
PFI1590c	PFI1590c::hypothetical protein, conserved	0.046	0.6875	-0.441	0.148	0.423	0.573	0.433	-0.0095	0.66	0.7755	-0.297	-0.013
MAL13P1.148	MAL13P1.148::P. falciparum myosin	0.03125	0.3155	0.05942	0.1314	0.1353	0.2447	-0.026	0.07017	0.29	0.155	-0.2045	0.1279
PF13_0298	PF13_0298::hypothetical protein, conserved	0.19	0.356	-0.17	0.308	0.723	0.3425		0.3125	0.599	0.467	-0.1817	-0.2775
PFB0705w	PFB0705w::hypothetical protein	0.402	0.373	-0.4175		0.5525	0.288	0.138	0.146	0.4895	0.3815	-0.38	-0.2265
PF14_0475	PF14_0475::hypothetical protein	0.607	0.334	-0.279	-0.21	0.346	0.356	0.241	0.101	0.63	-0.067	-0.393
MAL8P1.74	MAL8P1.74::hypothetical protein, conserved	0.596	0.2845	-0.1925	0.0355	0.3575	0.3655	-0.0595	-0.176	0.3485	-0.0655	-0.407	-0.445
PF11_0256	PF11_0256::pyruvate dehydrogenase E1 component, alpha subunit, putative	0.9635	0.2735	-0.037	0.373	0.395	0.5495		0.1025	0.3035	0.1715	-0.336	-0.745
PF08_0020	PF08_0020::Ubiquitination-mediated degradation component, putative	0.724	0.2215	0.0325	0.0505	0.311	0.351	-0.168	-0.0075	0.6675	0.2075	-0.378	-0.1695
PFB0295w	PFB0295w::adenylosuccinate lyase, putative	0.4525	0.3825	-0.102	-0.1365	0.2165	0.534	-0.1705	-0.005	0.6005	0.227	-0.698	-0.323
PF08_0077	PF08_0077::GDP-mannose 4,6-dehydratase, putative	0.813	0.294	-0.19	-0.4495	0.861	0.4805	0.144	-0.1845	0.8175	0.562	-0.453	-0.034
PFI1225w	PFI1225w::hypothetical protein, conserved	0.751		0.364	-0.22	0.572	0.82	0.346	-0.184	0.525	0.596	-0.779	0.081
PF11_0353	PF11_0353::hypothetical protein	0.9133	0.5267	0.05367	-0.286	0.443	0.845	0.3307	0.145	0.274	0.5667	-0.4623	0.271
PF11_0111	PF11_0111::asparagine-rich antigen	0.6883	0.403	0.095	0.1442	0.512	0.4143	0.07667	0.08717	0.392	0.4457	-0.875	0.0075
MAL8P1.113	MAL8P1.113::Peptidase family C50, putative	0.1998	0.2183	-0.04643	0.09488	0.3992	0.2943	0.1402	0.1045	0.1042	0.1569	-0.1516	0.0365
MAL8P1.201	MAL8P1.201::hypothetical protein, conserved	0.4625	0.2645	-0.207	0.0195	0.7955	0.294	0.23	0.1445	0.2115	0.4425	-0.406	0.1655
PFA0220w	PFA0220w::ubiquitin carboxyl-terminal hydrolase, putative	0.6965	0.4795	0.03	-0.3805	1.032	0.4665	0.2	0.035	0.2185	0.331	-0.682	0.174
MAL7P1.207	MAL7P1.207::hypothetical protein, conserved	0.4825	0.1903	0.121	-0.1918	0.4708	0.2843	0.2008	-0.1133	0.2023	0.1532	-0.699	-0.3021
PF14_0565	PF14_0565::hypothetical protein	0.518	0.201	0.0325	0.0905	0.803	0.3685	0.0915	-0.3595	0.544	0.2045	-0.4095	-0.308
MAL8P1.204	MAL8P1.204::DnaJ protein, putative	0.9175	0.6765	0.3135	-0.055	1.325	0.7115	0.7655	-0.6745	0.466	0.482	-0.5505	-0.628
PF14_0316	PF14_0316::DNA topoisomerase II, putative	0.8117	0.41	-0.2635	-0.08367	0.6407	0.5807	0.44	-0.03367	0.356	0.3057	-0.5515	-0.5337
PFF0125c	PFF0125c::hypothetical protein	0.4325	0.2625	0.117	-0.0525	0.3145	0.3635	0.347	-0.201	0.2205	0.5995	0.037	-0.234
PFF1060w	PFF1060w::hypothetical protein, conserved	0.959	0.488	0.275	-0.468	0.842	0.975	0.213	-0.333	0.801	0.988	-0.37	-0.67
PF08_0113	PF08_0113::vacuolar proton-translocating ATPase subunit A, putative	0.3845	0.4925	-0.0745	-0.0415	0.232	0.5215	0.129	-0.1285	0.555	0.646	-0.516	-0.1285
PFL0590c	PFL0590c::non-SERCA-type Ca2+ -transporting P-ATPase	0.796	0.4455	0.127	0.1415	0.8185	0.4465	-0.4795	-0.35	0.845	0.507	0.085	-0.152
PF11_0224	PF11_0224::circumsporozoite-related antigen	0.155	0.118	0.107	0.024	0.61	0.222	-0.13	0.129	0.019	0.37	0.205
PF13_0250	PF13_0250::G-beta repeat protein, putative	0.522	0.42		0.089	1.302	0.517	-0.323	0.143	0.448	0.583	0.126	-0.37
PFB0100c	PFB0100c::knob associated histidine-rich protein	0.372	0.693	0.5115	-0.029	1.087	0.5405	0.286	0.1405	0.3045	0.4165	-0.275	-0.5015
PF11_0378	PF11_0378::hypothetical protein	0.463	0.1945	0.213	-0.003	0.2745	0.223	-0.094	-0.0795	-0.058	0.0895		-0.212
PFL0405w	PFL0405w::hypothetical protein, conserved	0.5329	0.3242	0.1253	-0.06718	0.305	0.3889	-0.3085	0.001905	0.05886	0.1725	-0.2183	-0.1174
PF11_0316	PF11_0316::hypothetical protein	0.6335	0.453	0.499	0.093	1	0.547	-0.437	-0.1075	0.249	0.624	-0.34	-0.0885
PF10_0309	PF10_0309::DEAD/DEAH box helicase, putative	0.4505	0.239		0.3735	1.014	0.3595	-0.407	-0.268	0.1945	0.4475	-0.583	-0.3415
PFB0395w	PFB0395w::hypothetical protein	0.379	0.543	-0.127	-0.022	0.42	0.509	0.23	0.227	0.235	-0.014	0.236	-0.142
PFI1380c	PFI1380c::hypothetical protein, conserved	1.145	1.671	0.559	-0.295	0.876	0.686	0.467	0.107	0.837	0.125		0.091
PFC0755c	PFC0755c::protein kinase, predicted	0.1447	0.471	0.265	-0.07	0.1943	0.3707	0.2087	0.145	0.167	0.1733	-0.2967	-0.01533
PF13_0056	PF13_0056::hypothetical protein, conserved	0.3975	0.5725	0.0395	0.223	0.1615	0.8445	0.097	0.2035	0.138	0.6025	-0.243	-0.0125
PF11_0139	PF11_0139::protein tyrosine phosphatase, putative	0.266	0.853	0.09	0.081	0.565	0.812	0.48	0.277	0.36	0.504		0.176
PFL2335w	PFL2335w::hypothetical protein, conserved	0.205	0.5025	0.166	-0.01567	0.194	0.6503	0.1787	0.1577	0.1453	0.125	0.1488	0.09667
PF10_0115	PF10_0115::QF122 antigen	0.4255	0.992	0.2		0.402	0.9475	0.1775	0.414	0.1535	0.4765		0.255
PFL0335c	PFL0335c::eukaryotictranslation initiation factor 5, putative	0.681	0.622	0.3465	0.277	0.3665	0.8805	0.3615	0.1215	-0.0045	0.4385	0.0375	0.178
PF08_0130	PF08_0130::wd repeat protein, putative	0.173	0.4495	-0.147	0.061	0.633	0.312	-0.1225	-0.178	0.0445	0.0725	0.1475	0.0705
PFD1160w	PFD1160w::surface-associated interspersed gene 4.2, (SURFIN4.2)	1.579	2.621	0.138	-0.079	2.533	0.39	-0.045	0.0655	0.3435	0.195	0.3925	-0.265
PFE1240w	PFE1240w::hypothetical protein, conserved	0.509	0.3955	0.506	0.146	1.089	-0.5195	0.3485	-0.366	0.136	0.2285	0.271	-0.173
PFF1180w	PFF1180w::anaphase-promoting complex subunit, putative	0.688	0.023	0	0.007	0.212	0.187	0.233	-0.179	0.265	-0.047	0.068	0.219
PFI1060w	PFI1060w::hypothetical protein, conserved	0.495	-0.2143	0.1065	0.9265	0.5433	-0.142	0.7153	0.357	-0.07367	-0.1977	0.2163	0.529
PF07_0004	PF07_0004::hypothetical protein	0.8715	-0.2495	0.4025	1.129	1.324	-0.083	1.705	-0.079	0.1655	-0.3745	0.848	0.8795
PFF0060w	PFF0060w::Plasmodium falciparum Maurer's Cleft 2 transmembrane domain protein 6, PfMC-2TM_6	1.523	0.334	0.499		0.712	0.46	1.39		0.106	0.416	-0.325	0.603
PFE1180c	PFE1180c::hypothetical protein, conserved	1.875	0.06067	0.334	0.9743	1.031	0.501	2.106	0.804	-0.079	0.087	0.051	0.807
PFA0490w	PFA0490w::hypothetical protein, conserved	0.513	0.021	0.243	0.454	0.72	0.298	0.967	0.315	0.307	-0.143	0.035	0.401
PFL1890c	PFL1890c::hypothetical protein, conserved	1.163	0.0005	0.3385	0.342	0.7245	0.293	0.652	0.199	0.414	0.31	-0.378	0.306
PFF1025c	PFF1025c::pyridoxine biosynthetic enzyme pdx1 homologue, putative	0.939	-0.125	0.1	-0.065	0.46	0.292	0.841	0.124	0.149	0.061	-0.204	0.133
PFF1030w	PFF1030w::hypothetical protein, conserved	1.133	-0.286	0.695	0.6475	0.9495	0.0785	0.31	0.0145	-0.187	-0.2115	-0.0205	0.3795
PF14_0017	PF14_0017::lysophospholipase, putative	1.641	-0.5955	0.6015	0.983	1.527	-0.107	0.671	0.233	-0.008	-0.755	-0.2385	0.347
PFE1110w	PFE1110w::hypothetical protein, conserved	0.604	-0.295	0.25	0.201	0.297	-0.122	0.44	0.112	-0.082	-0.253		0.123
PF14_0659	PF14_0659::hypothetical protein	0.806	-0.064	0.218	0.368	0.604	-0.102	0.52	0.19	-0.082	-0.357	0.007	-0.026
PF14_0264	PF14_0264::protein kinase, putative	1.077	-0.5035	0.1516	0.481	1.049	0.07925	1.074	0.228	0.1139	-0.1185	0.06183	0.2918
PF11_0418	PF11_0418::hypothetical protein	0.732	0.2665	0.5443	-0.02717	0.3762	0.4248	0.561	0.1391	-0.099	0.1575	0	0.1793
MAL13P1.88	MAL13P1.88::hypothetical protein, conserved	0.886	0.4285	0.3005	0.0155	0.297	0.476	0.855	0.119	-0.046	0.028	-0.008	0.0705
PF11_0042	PF11_0042::hypothetical protein	1.127	0.448	1.341		0.209	1.302	2.013	0.644	0.259		0.353	0.41
PF07_0125	PF07_0125::hypothetical protein, conserved	0.7745	0.0005	0.474	-0.2275	0.078	0.7135	0.748	0.34	-0.164	0.0225	-0.1345	0.048
MAL8P1.49	MAL8P1.49::hypothetical membrane protein, conserved	1.48	0.5555	1.052	-0.356	0.509	0.6675	1.02	-0.6745	-0.364	0.1035	0.7755	-0.059
PFL0410w	PFL0410w::hypothetical protein, conserved	1.462	1.179	0.9407	-0.4395	0.7635	0.5147	1.96	0.044	0.3523	0.8432	0.944	-0.3865
MAL8P1.130	MAL8P1.130::hypothetical membrane protein, putative	0.5585	0.1685	0.114	-0.022	0.07	0.343	0.3855	-0.1555	0.248	0.179	-0.2125	-0.169
PFF1090c	PFF1090c::hypothetical membrane protein, conserved	1.312	0.434	0.5115	-0.249	0.255	0.5895	0.5695	-0.581	0.3565	0.25	0.1905	-0.394
PFA0210c	PFA0210c::hypothetical protein, conserved	0.9095	0.407	0.089	-0.171	0.315	0.3615	0.3715	-0.1725	0.263	0.123	-0.0935	-0.0245
PFF0250w	PFF0250w::RNA binding protein, putative	0.7315	0.327	0.679	-0.496	0.34	0.5845	0.5135	-0.038	0.1705	0.0975	-0.2105	-0.266
PF11_0358	PF11_0358::DNA-directed RNA polymerase, beta subunit, putative	0.813	0.1693	0.3673	-0.1347	0.142	0.356	0.451	0.042	-0.083	0.075	-0.097	-0.267
PF14_0149	PF14_0149::hypothetical protein	0.9075	0.333	0.561	-0.2145	0.3465	0.0635	0.6335	-0.149	0.7025	-0.0335	0.1365	-0.3225
PFL1550w	PFL1550w::lipoamide dehydrogenase	0.709	-0.041	0.692	-0.021	0.134	0.449	0.48	-0.485	0.216	0.149	-0.173
PF11_0107	PF11_0107::hypothetical protein	0.629	-0.0545	0.6155	0.064	0.088	0.128	0.5455	-0.222	0.1515	0.0725	0.185	0.103
PFF0870w	PFF0870w::hypothetical protein, conserved	0.8665	0.0195	1.053	0.1875	0.1625	0.4665	0.625	-0.275	0.8665	0.1765	0.104	0.051
MAL13P1.228	MAL13P1.228::hypothetical protein, conserved	0.772	0.046	0.575	0.1875	-0.017	0.457	1.111	-0.133	0.6545	0.5055	-0.0845	0.0855
PF10_0297	PF10_0297::hypothetical protein	0.639	-0.083	0.58	-0.151	-0.19	0.418	0.844		0.406	0.433	0.345	-0.044
PFB0615c	PFB0615c::hypothetical protein	0.2665	0.14	0.4435	0.166	0.61	0.1125	0.12	0.036	0.3355	-0.0475	0.2887	0.0425
PF14_0713	PF14_0713::hypothetical protein	0.186	0.151	-0.0385	0.085	0.3045	0.339	-0.03	-0.161	-0.006	0.2145	0.207	-0.1475
PFF0105w	PFF0105w::MYND finger domain protein	0.122	0.293	-0.003	-0.147	0.607	0.372	-0.117	-0.148	0.233	0.448		-0.047
PFI1195c	PFI1195c::Thiamine pyrophosphokinase	0.1055	0.3655	-0.116	-0.013	0.495	0.5385	0.1465	-0.113	0.2675	0.473	0.2665	-0.2535
PF14_0070	PF14_0070::hypothetical protein	0.2535	0.5185	-0.026	0.0265	0.5675	0.677	0.1695	-0.0465	0.2575	0.5645	-0.0325	-0.0285
PFL1390w	PFL1390w::hypothetical protein, conserved	0.3915	0.431	0.0085	-0.157	0.519	0.582	0.095	-0.006	-0.013	0.3695	0.351	-0.256
PF10_0190	PF10_0190::hypothetical protein	0.5465	0.616	0.3375	-0.023	0.731	0.67	0.2455	0.02	-0.0205	0.387	0.149	-0.278
PFL1620w	PFL1620w::asparagine/aspartate rich protein, putative	0.4373	0.2157	0.0165	0.2349	0.5408	0.1287	-0.0915	-0.1398	0.03278	0.1691	0.2075	-0.057
PFE0070w	PFE0070w::interspersed repeat antigen, putative	1.7	0.6757	1.316	0.874	3.096	0.751	0.1135	-0.5665	1.408	1.117	-0.0075	-0.963
PF14_0043	PF14_0043::hypothetical protein	0.4615	0.037	-0.0875	-0.1265	0.839	0.2625	0.028	-0.218	0.3215	0.295	0.309	-0.0005
PFL1075w	PFL1075w::hypothetical protein, conserved	1.097	0.3207	0.4883	-0.2497	0.9623	0.4612	0.09775	-0.1188	0.1673	0.5122	0.115	-0.084
PF07_0027	PF07_0027::DNA-directed RNA polymerase 2 8.2 kDa polypeptide, putative	1.24	0.249	0.359	0.094	1.075	0.734	0.257	0.035	0.25	0.525	0.199	0.011
MAL13P1.161	MAL13P1.161::hypothetical protein, conserved	0.882	0.404	0.322	-0.092	1.147	0.643	0.32	-0.166	0.194	0.405	0.386	0.028
PFE0240w	PFE0240w::hypothetical protein, conserved	0.448	0.501	0.175	0.053	1.093	0.639	0.142	0.195	0.453	0.517	0.588	-0.127
PFL0905c	PFL0905c::hypothetical protein, conserved	1.097	0.789	0.8225	0.462	1.765	0.8195	0.1225		1.169	0.8365	0.3795	-0.036
PFD1185w	PFD1185w::hypothetical protein, conserved in P.falciparum	1.274	0.799	0.025	0.17	1.735		0.077	0.074	0.905		0.761	0.014
PF11_0092	PF11_0092::hypothetical protein	2.088	0.835	0.7065	0.5263	2.624	1.204	0.0955	-0.258	0.9267	0.729	0.8833	0.05667
PFE0955w	PFE0955w::hypothetical protein, conserved	1.081	0.392	0.527		1.668	0.994	0.09	0.087	0.729	0.669	0.853	-0.214
PF11_0140	PF11_0140::hypothetical protein	0.964	0.558	0.059	0.158	2.061	1.003	-0.069	-0.093	0.996	0.482	0.271	-0.067
PFC0545c	PFC0545c::hypothetical protein, conserved	0.683	0.557	0.416	-0.154	1.571	0.714	-0.194	-0.209	0.766	0.493		0.304
PFC0145c	PFC0145c::hypothetical protein, conserved	0.8417	0.58	0.029	-0.008667	0.8243	0.733	0.05	-0.181	0.6077	0.361	0.1583	-0.083
PFI1305w	PFI1305w::hypothetical membrane protein, conserved	3.639	1.357	0.368	0.586	4.191	1.986	0.257	-0.975	1.524	1.03	-0.2255	0.133
PFI0640c	PFI0640c::hypothetical protein, conserved	0.784	0.2665	0.0075	-0.2275	0.812	0.659	-0.106	-0.328	0.089	0.3675	-0.0335	-0.268
MAL13P1.191	MAL13P1.191::hypothetical protein, conserved	1.153	0.4055	0.2275	-0.1905	1.16	0.7385	0.226	-0.77	0.5125	0.685	0.267	-0.23
PFE1095w	PFE1095w::hypothetical protein, conserved	0.327	0.6305	0.612		0.622	1.179	0.418	0.2835	0.689	0.61	0.327	0.0785
PF07_0101	PF07_0101::hypothetical protein, conserved	-0.01625	0.4442	0.1613	0.248	0.1965	0.432	0.049	0.1888	0.3513	0.3205	0.315	0.09725
PF14_0681	PF14_0681::diacylglycerol kinase, putative	0.1935	0.343	0.0985	0.225	0.397	0.3815	0.1085	0.2325	0.4245	0.4425	0.264	0.0515
PFD0340c	PFD0340c::hypothetical protein, conserved	0.58	0.8445	0.4415	0.072	0.8315	1.238	0.0625	0.157	0.54	0.921	0.614	0.3993
MAL8P1.109	MAL8P1.109::Protein phosphatase 2C, putative	0.448	0.3955	0.3855	0.271	0.6835	0.57	-0.0105	0.225	0.4215	0.552	0.6175	0.236
PFI0575c	PFI0575c::hypothetical protein, conserved	0.542	0.532	0.279	0.258	0.58	0.8		0.001	0.49	0.952	1.117
PF14_0735	PF14_0735::hypothetical protein	1.411	1.088		1.184	1.953	2.039		-0.425	1.331	1.353	1.016	-0.167
PFL0350c	PFL0350c::hypothetical protein, conserved	0.2125	0.2637	0.1222	0.3745	0.2372	0.4695	0.323	-0.07517	0.203	0.246	0.2293	0.04417
PFE0165w	PFE0165w::actin depolymerizing factor, putative	0.457	0.555	0.457	0.287	0.489	0.678	0.463	-0.286	0.561	0.406	0.565	0.214
PF11_0222	PF11_0222::hypothetical protein	1.136	0.817	0.7125	0.3305	0.634	0.981	0.521	0.0415	0.378	-0.1		-0.121
PFI1555w	PFI1555w::hypothetical membrane protein	0.779	0.68	0.836	0.12	0.392	0.857	0.689	0.186	0.728	0.722	0.451	-0.395
PF13_0257	PF13_0257::glutamate--tRNA ligase	0.437	0.34	0.586	0.1695	0.45	0.4985	0.3535	0.091	0.225	0.387	0.414	-0.3175
PF14_0708	PF14_0708::hypothetical protein	3.024	1.819	2.463	0.4885	2.792	2.533	0.162	0.395	1.429	1.365	1.973	-0.318
PF14_0723	PF14_0723::hypothetical protein	0.9835		1.133	-0.25	1.482	1.145	0.4405	0.104	0.487	0.6845	0.8745
PFF0815w	PFF0815w::malate:quinone oxidoreductase, putative	0.343	0.178	-0.046	0.1325	0.517	0.1475	0.2665	-0.1745	0.3205	0.3705		-0.0715
PF10_0407	PF10_0407::dihydrolipoamide acetyltransferase, putative	1.353	0.784		-0.036	1.83	0.148	0.7855	-0.158	0.9945	1.044	0.7045	-0.4435
PF14_0179	PF14_0179::hypothetical protein	1.769	0.8003	0.8996	0.7595	1.912	0.3176	1.359	0.5575	1.315	1.176	0.8822	-1.202
PF13_0348	PF13_0348::PfRhop148,Rhoptry protein	0.446	0.1195	0.512	0.0825	0.801	0.2865	0.294	0.0545	0.089	0.1175	0.591	-0.361
PFI0200c	PFI0200c::adapter-related protein, putative	0.2093	0.2057	0.2723	0.042	0.539	0.3107	0.1573	0.1677	0.131	0.1493	0.359	-0.2573
MAL8P1.133	MAL8P1.133::glycosyltransferase family 28 protein, putative	0.264	0.357	0.55	0.118	1.009	0.528	0.595	0.225	0.355	0.398	0.661	-0.062
PFF0275c	PFF0275c::nucleoside diphosphate kinase, putative	0.605	0.137	0.503	0.017	0.672	0.5345	0.2965	-0.469	0.1225	0.633	0.423	-0.1135
MAL13P1.61	MAL13P1.61::hypothetical protein, conserved in P. falciparum	1.03		0.75	0.071	1.265	0.722		-0.722	0.339	1.708	1.303	-0.903
PF14_0256	PF14_0256::exosome complex exonuclease rrp41, putative	0.577	0.264	0.471	-0.064	0.522	0.561	0.105	-0.071	0.037	0.627	0.565	0.023
PFI1615w	PFI1615w::hypothetical protein, conserved	0.488	0.2125	0.172	-0.2175	0.2855	0.174		-0.1195	0.056	0.2615	0.496	-0.1595
PF10_0068	PF10_0068::RNA binding protein, putative	0.674	0.292	0.141		0.833	0.606	0.237	-0.533	0.113	0.513	1.159	-0.427
MAL13P1.535	MAL13P1.535::rifin	0.489	0.343	0.432	-0.141	0.272	0.539	0.248	-0.271	0.274	0.459	0.149	0.067
PF14_0020	PF14_0020::choline kinase, putative	0.333	0.432	0.233	-0.1065	0.1895	0.451	0.2655	-0.195	0.275	0.267	0.223	-0.026
PF14_0196	PF14_0196::hypothetical protein	0.2885	0.078	0.3545	-0.262	0.3145	0.1385	0.3405	-0.0695	0.664	0.3265	0.124	-0.2645
PFC0485w	PFC0485w::protein kinase,putative	0.7765	0.5225	0.4763	-0.2777	0.7378	0.7502	0.5467	-0.2737	1.033	0.4366	0.07975	-0.4595
PF14_0694	PF14_0694::protein disulfide isomerase, putative	0.764	0.261	0.5225	-0.2925	0.461	0.5215	0.6125	-0.0605	0.812	0.2635	0.6275	-0.133
PF14_0021	PF14_0021::hypothetical protein	0.6365	0.11	1.484	-0.587	1.106	1.143	0.523	-0.987	0.77	0.336	0.385	-0.425
PF14_0143	PF14_0143::protein kinase, putative	0.2937	0.3025	0.4702	-0.1035	0.3542	0.4547	0.179	-0.222	0.236	-0.00245	0.1598	-0.1344
PFA0445w	PFA0445w::hypothetical protein, conserved	1.576	0.5555	2.075	-0.342	1.196	0.838	0.849		1.376	0.7345	0.605	0.088
PF10_0211	PF10_0211::hypothetical protein	0.2519	0.2799	0.3573	-0.009833	0.6261	0.2307	0.5839	-0.1015	0.4831	-0.11	0.02726	-0.02017
PFE0440w	PFE0440w::hypothetical protein, conserved	0.8042	0.5974	0.8337	-0.2757	1.048	0.8086	1.212	0.09405	0.537	0.255	0.4767	-0.0342
PF14_0185	PF14_0185::ATP-dependent RNA helicase, putative	0.1945	0.068	0.299	-0.303	0.5155	0.2545	0.4205	-0.0515	0.238	0.1235	0.1665	-0.0315
PFC0240c	PFC0240c::hypothetical protein, conserved	0.511	0.255	0.553	0.096	0.35	0.4755	0.476	-0.417	0.3675	0.401	0.2025	-0.5205
MAL8P1.57	MAL8P1.57::C-13 antigen	0.29	0.173	0.4745	0.206	0.343	0.1705	0.4055	-0.2665	0.074	0.1705	0.2865	-0.33
PFE0550w	PFE0550w::hypothetical protein, conserved	0.89	-0.109	0.158	0.239	0.368	0.244	0.298	-0.11	0.409	0.32	0.272	0.056
PFE1550w	PFE1550w::hypothetical protein, conserved	1.577	-0.0655	0.3575	0.323	0.977	0.41	0.607	-0.103	0.438	0.0055	0.839	-0.329
PFC0210c	PFC0210c::circumsporozoite (CS) protein	3.091	-0.434	2.764	1.502	3.258	1.878	1.423	-0.4035	2.074	1.79	0.1885	-0.2325
PF13_0164	PF13_0164::hypothetical protein, conserved	0.4885	-0.093	0.415	0.196	0.7555	0.2675	0.475	0.351	0.243	-0.053	-0.0205	0.022
PF14_0193	PF14_0193::hypothetical protein	1.593	0.151	0.434	0.8575	1.829	0.4775	0.529	0.306	0.291	0.2	-0.2895	0.2415
PF14_0307	PF14_0307::hypothetical protein, conserved	2.184	-0.07	0.5305	0.7135	1.832	0.5415	0.716	0.7	0.497	0.4955	-0.3635	0.221
PFI1510w	PFI1510w::Nucleolar protein Nop52, putative	1.343	0.1525	0.548	0.5655	1.467	0.409	0.4875	0.5155	-0.21	0.2145	0.211	0.2025
PFA0725w	PFA0725w::surface-associated interspersed gene, (SURFIN)	1.991	-0.019	0.623	0.1825	2.207	0.683	0.082	0.262	0.409	0.55	0.4433	0.571
PF11_0334	PF11_0334::amino acid transporter putative	1.009	0.106	0.099	0.132	1.222	0.249	0.256	0.435	0.096	0.372	0.5325	0.421
MAL7P1.128	MAL7P1.128::hypothetical protein	0.627	0.155	0.376	0.005	1.068	0.211	0.219	0.299	0.17	0.379	0.333	0.333
PFF0095c	PFF0095c::hypothetical protein	1.816	0.4293	1.176	0.5832	2.462	0.2347	0.7367	0.102	0.4767	0.4043	0.126	0.8765
PFI1285w	PFI1285w::hypothetical protein, conserved	2.571	0.756	1.244	-0.178	3.378	0.6875	0.961	-0.587	0.675	0.3545	0.193	0.9325
PFD0545w	PFD0545w::hypothetical protein, conserved	2.297	0.1727	0.7983	0.4725	2.981	0.5157	0.7592	0.02533	0.531	0.1673	-0.01883	-0.06867
PFD0985w	PFD0985w::hypothetical protein, conserved	1.778	-0.0575	0.382	0.1088	2.161	0.5913	0.5413	0.0682	0.3538	-0.02667	-0.1371	0.1458
PFI1300c	PFI1300c::hypothetical protein, conserved	2.021	0.554	0.1417	0.2188	2.505	0.9393	0.5347	0.02567	0.5963	0.2985	0.3203	0.3278
PFD1045c	PFD1045c::erythrocyte membrane-associated antigen, putative	1.535	0.2921	0.3053	0.0576	1.617	0.3921	0.0524	-0.02087	0.2483	-0.06186	0.08574	0.2655
MAL7P1.76	MAL7P1.76::hypothetical protein, conserved	0.616	0.1435	0.2435	0.027	1.026	0.2755	-0.015	0.109	0.1105	0.018	0.0335	0.1395
PFC0610c	PFC0610c::hypothetical protein	2.917	0.4195	0.1445	-0.1765	2.754	0.787	1.099	0.004	0.085	0.1865	0.7715	-0.002
PFB0280w	PFB0280w::hypothetical protein	1.354	0.1245	0.2226	-0.1372	1.527	0.328	0.2513	-0.04675	0.181	-0.03725	0.2328	-0.1057
PF14_0089	PF14_0089::hypothetical protein	0.981	-0.287	0.418	0.248	1.11	0.147	0.312	-0.059	0.341	0.096	0.164	0.299
PFD1145c	PFD1145c::reticulocyte binding protein homolog 5, Rh5	2.443	-0.0215	1.653	0.0095	2.346	0.3595	1.166	0.2765	1.559	0.259	0.187	-0.0285
PF08_0008	PF08_0008::hypothetical protein, conserved	1.756	0.369	1.399	-0.078	1.843	0.44	0.634	-0.335	1.575	0.177	0.717	0.032
PF11_0477	PF11_0477::CCAAT-box DNA binding protein subunit B	1.484	0.243	0.6375	0.1075	0.9475	0.4805	0.5705	0.0955	0.58	-0.216	0.2065	0.0585
MAL13P1.313	MAL13P1.313::hypothetical protein, conserved	2.948	0.504	1.753	-0.1772	3.209	1.212	2.375	-0.6017	0.373	0.296	1.658	-0.047
PFA0660w	PFA0660w::protein with DNAJ domain, dnj1/sis1 family	1.973	0.001	0.6885	-0.271	2.328	0.9225	1.697	-0.346	0.236	0.0225	0.782	-0.687
MAL7P1.113	MAL7P1.113::DEAD box helicase, putative	0.9375	-0.11	0.4285	0.035	1.063	0.4355	0.7295	-0.028	-0.1635	-0.117	0.4985	-0.01
PF10_0069	PF10_0069::hypothetical protein	1.117	-0.138	0.287	0.219	0.96	0.057	0.676	-0.157	0.051	-0.123		0.17
PF10_0169	PF10_0169::phosphomannomutase, putative	1.408	-0.172		0.192	1.733	0.135	0.903	-0.144	0.056	-0.199	0.839	0.024
PFD0320c	PFD0320c::hypothetical protein, conserved	1.46	0.04687	0.8557	0.5144	1.728	0.1154	1.026	0.0444	0.2088	0.0172	0.7649	0.4498
PFI0320w	PFI0320w::arginase, putative	1.032	-0.2415	0.617	0.233	1.014	0.1735	0.555	0.0645	-0.109	-0.214	0.67	0.395
PFC0680w	PFC0680w::hypothetical protein, conserved	2.962	0.176	0.671	0.278	3.38	0.4625	2.287	1.272	-0.091	0.182	1.73	0.178
PFF1235w	PFF1235w::hypothetical protein, conserved	2.233	-0.236	1.007	0.008	2.325	0.213	1.004	0.358	-0.113	0.051	0.899	-0.162
PF14_0686	PF14_0686::hypothetical protein	1.867	-0.043	0.617	-0.14	1.903	0.4695		0.537	-0.3585	0.2275	0.775
PF11_0468	PF11_0468::hypothetical protein	1.386	0.1975	0.409	0.2585	1.556	0.326	0.9755	0.1085	-0.093	-0.011	0.231	0.113
PF08_0100	PF08_0100::ruvB-like DNA helicase, putative	1.837	0.117	0.4295	0.1165	2.129	0.491	1.131	0.33	0.342	0.48	0.407	-0.193
PF11_0402	PF11_0402::hypothetical protein	1.677	0.128	0.5197	0.3617	1.012	0.382	1.025	0.343	0.02583	-0.056	0.454	0.07733
PFI0580c	PFI0580c::Falstatin, putative	0.6905	0.024	0.5525	0.1995	0.899	0.3435	0.386	-0.2645	0.2375	0.1625	0.507	-0.207
PF14_0106	PF14_0106::hypothetical protein	1.158	0.351		-0.046	1.313	0.525	0.51	-0.513	0.375	0.35	0.582	-0.313
PF11_0439	PF11_0439::hypothetical protein	1.288	-0.1675	0.6925	0.2205	1.129	0.393	0.2975	-0.328	0.2065	0.309	0.428	-0.298
PFI1655c	PFI1655c::hypothetical protein, conserved	0.899	0.034	0.368	0.168	0.671	0.277	0.141		0.28	0.361		-0.024
PF14_0151	PF14_0151::hypothetical protein	1.135	0.139	0.763	0.313	1.27	0.334		-0.181	0.535	0.318	0.354	-0.053
MAL13P1.220	MAL13P1.220::lipoate synthase, putative	1.401	0.086	0.6595	-0.1765	1.43	0.4595	0.564	-0.2965	0.085	-0.017	0.626	-0.301
MAL13P1.78	MAL13P1.78::hypothetical protein, conserved	1.456	0.0415	0.7565	-0.1955	1.37	0.4105	0.183	-0.2065	-0.0345	0.338	0.475	-0.1765
MAL7P1.7	MAL7P1.7::RESA-like protein	3.841	-0.11	2.18	-0.243	3.905	0.966	0.1115	-0.7175	0.4185	-0.1595	0.3275	-0.312
PF14_0746	PF14_0746::hypothetical protein	1.054	0.121	0.508	-0.045	1.258	0.4065	0.1165	0.0185	-0.1205	0.084	-0.024	-0.1705
PF14_0649	PF14_0649::hypothetical protein	0.8762	0.01225	0.848	0.07158	1.126	0.0695	0.2895	-0.1031	0.046	0.1745	0.04142	0.04992
PF13_0222	PF13_0222::RNA lariat debranching enzyme, putative	0.882	0.252	0.41	0.214	1.099	0.104	0.288	0.065	0.4715	0.3285	0.075	0.003
PFE1120w	PFE1120w::hypothetical protein, conserved	1.284	0.08164	0.5729	0.4461	1.207	0.4561	0.2582	0.04489	0.349	0.1032	0.1709	-0.1536
PFL1600c	PFL1600c::hypothetical protein, conserved	2.68	0.3697	1.928	0.8005	2.817	0.955	0.8801	0.4451	0.7483	-0.137	0.3768	-0.0065
PF14_0533	PF14_0533::hypothetical protein	1.275	0.2083	0.8703	0.3445	1.407	0.594	0.2722	0.1155	0.1073	0.1463	0.1097	-0.2075
PFD0225w	PFD0225w::hypothetical protein, conserved	3.091	0.5575	1.806	0.6022	3.336	1.208	0.8018	0.09367	0.5337	0.5242	0.744	0.09267
PFB0665w	PFB0665w::Ser/Thr protein kinase, putative	2.898	0.3793	2.149		3.49	0.6053	0.662	0.4705	1.205	0.2627	0.385	0.3672
PFD0105c	PFD0105c::hypothetical protein	2.353	0.488	1.768	0.029	2.813	0.491	0.3335	0.4015	0.901	0.289	-0.2865	-0.009
MAL7P1.171	MAL7P1.171::hypothetical protein	2.252	0.7472	1.24	0.301	2.388	1.057	0.6967	0.05733	0.4482	0.5809	-0.5982	0.04433
PF10_0362	PF10_0362::DNA polymerase zeta catalytic subunit, putative	1.079	0.3083	0.4235	0.2035	1.071	0.74	0.3581	0.1353	0.1703	0.4015	-0.1689	0.05325
PFL0360c	PFL0360c::hypothetical protein	1.241	0.08245	0.7483	0.2649	1.305	0.6252	0.5958	0.4001	0.2006	0.318	-0.1342	0.1645
PF14_0305	PF14_0305::nuclear mRNA export factor, TAP homolog, putative	1.943	0.4665	1.839	0.035	1.896	0.983	1.782	0.1655	-0.1425	0.707	0.147	-0.5835
PFA0640c	PFA0640c::hypothetical protein	3.068		2.341	-0.281	3.155	1.017	1.524	0.525	0.565	0.716	0.332	-1.339
PF14_0320	PF14_0320::protein kinase, putative	1.286	-0.02733	1.332	-0.1442	1.522	0.615	0.753	0.0535	0.2943	0.257	0.2215	-0.6252
PF11_0384	PF11_0384::hypothetical protein, conserved	0.694	0.0655	0.4505	0.0035	0.8205	0.309	0.3165	0.122	0.1175	0.1685	0.289	-0.123
PFB0650w	PFB0650w::hypothetical protein	3.179	0.8547	2.772	-0.7072	2.928	0.9147	2.282	-0.5422	0.9245	0.9263	0.6322	-0.9565
PF14_0028	PF14_0028::hypothetical protein, conserved	2.188	0.305	1.385	-0.424	2.125	0.8815	1.361	-0.28	0.327	0.5735	0.3295	-0.595
PFF0360w	PFF0360w::uroporphyrinogen decarboxylase, putative	1.565	0.296	0.9875		1.99	0.416	1.288		0.1585	0.306	0.459	-0.677
PFE1325w	PFE1325w::hypothetical protein, conserved	1.906	0.1945	1.53	-0.5569	2.179	0.3442	1.785	-0.5469	-0.07263	0.0245	0.484	-0.2631
PFF1100c	PFF1100c::hypothetical protein, conserved	1.546	0.024	1.38	-0.509	1.48	0.445	0.944	-0.1667	0.31	-0.1697	0.1147	-0.4037
PF13_0031	PF13_0031::tRNA intron exonumclease, putative	1.105	0.159	0.678	0.021	0.9665	0.5165	0.8775	-0.0095	0.3725	0.458	-0.018	-0.2935
PFI1245c	PFI1245c::Protein phosphatase-beta	1.72	0.3695	0.914	0.217	1.873	0.702	1.304	-0.153	0.3265	0.4805	0.0315	-0.48
PFL1900w	PFL1900w::hypothetical protein, conserved	1.058	0.4133	0.7572	0.04133	1.32	0.5583	0.734	-0.03192	0.249	0.417	-0.08983	-0.07992
PF13_0194	PF13_0194::hypothetical protein	1.541	0.278	1.178	0.275	1.463	0.395	1.42	-0.245	0.364	0.274	-0.16	-0.276
PFI1750c	PFI1750c::hypothetical protein, conserved	2.709	0.563	1.281	1.105	2.977	0.691	2.032	-0.001	0.768	0.394	0.018	0.404
PF14_0263	PF14_0263::hypothetical protein	3.467	0.7473	1.804	1.161	3.914	1.295	2.593	0.2755	1.15	0.7247	0.3967	-0.419
PFI0135c	PFI0135c::papain family cysteine protease, putative	0.898	0.1365	0.7175	0.118	1.099	0.2335	0.547	0.2445	0.188	0.195	0.124	0.0255
PF14_0079	PF14_0079::hypothetical protein	1.38	0.2597	0.9047	0.1788	1.764	0.533	0.6117	0.2668	0.4827	0.273	0.26	0.088
PFE0880c	PFE0880c::f-actin capping protein beta subunit, putative	2.21	0.751	1.555	0.344	2.528	0.743	1.655	0.388	1.097	0.713	0.384	0.052
PF11_0239	PF11_0239::protein kinase, FIKK family	1.72	0.5243	1.07	0.566	1.934	0.7057	1.051	0.226	0.3787	0.462	0.3197	0.4288
MAL7P1.162	MAL7P1.162::dynein heavy chain, putative	2.369	0.9295	1.571	0.6841	2.356	1.201	1.655	0.5962	0.9476	0.6044	-0.107	0.4412
PF14_0550	PF14_0550::hypothetical protein	1.123	-0.131	0.7525	0.1475	0.7917	0.2083	0.6947	0.2085	-0.1313	-0.1277	0.259	-0.0205
PF10_0209	PF10_0209::RNA helicase, putative	1.282	-0.0485	0.7655	0.372	0.943	0.478	0.8605	0.229	-0.1255	-0.1575	0.3655	-0.185
PF14_0577	PF14_0577::hypothetical protein	1.334	0.009667	0.9077	0.3218	1.036	0.4537	0.8017	0.1582	-0.02967	0.003	0.101	-0.2302
PF08_0065	PF08_0065::WD repeat protein, putative	2.41	0.2705	1.849	0.615	2.654	0.689	1.671	0.074	-0.1245	0.0105	0.5045	-0.032
PF11_0347	PF11_0347::hypothetical protein	2.227	0.0815	1.575	0.8845	2.465	0.654	1.399	0.129	-0.19	-0.171	0.389	-0.065
MAL13P1.380	MAL13P1.380::chloroquine resistance marker protein, putative	0.9167	-0.01491	0.941	0.0312	0.7359	0.03673	0.7778	-0.1525	0.2349	-0.1984	0.3356	0.1347
PF11_0091	PF11_0091::hypothetical protein	1.292	-0.1097	1.103	0.206	1.06	0.3237	1.028	-0.048	0.2492	-0.253	0.2273	0.089
MAL8P1.56	MAL8P1.56::hypothetical protein, conserved	1.03	-0.077	0.95	0.0425	0.921	0.328	0.793	-0.1345	0.024	-0.1135	0.3595	-0.0865
PFF0465c	PFF0465c::cardiolipin synthetase, putative	1.737	0.079	1.473	0.149	1.464	0.357	1.034	-0.147	0.204	0.042	0.362	-0.558
PF14_0334	PF14_0334::NAD(P)H-dependent glutamate synthase, putative	1.156	-0.107	1.058	0.08967	1.22	0.098	0.8085	-0.1831	0.3065	0.166	-0.04067	-0.3518
PF14_0631	PF14_0631::hypothetical protein	2.422	0.2092	1.858	-0.0835	2.635	0.5596	1.393	-0.3402	0.3495	0.1641	0.2303	-0.4989
PF11_0404	PF11_0404::malaria antigen	1.578	0.02925	1.156	0.001583	1.897	0.3003	0.875	-0.09825	0.04925	-0.01475	0.02342	-0.145
PF14_0273	PF14_0273::hypothetical protein	1.11	0.128	0.6753	-0.0915	0.9406	0.3778	0.6011	-0.06355	0.1407	0.177	0.2952	0.05092
PF14_0226	PF14_0226::hypothetical protein	1.917	0.4263	2.124	0.5557	2.04	0.8327	1.593	-0.004667	0.4843	0.3083	0.7987	0.01167
PF14_0155	PF14_0155::serine C-palmitoyltransferase, putative	2.611	-0.032	2.381	0.3725	3.164	0.9875	2.118	0.1615	0.9055	0.159	0.737	-0.116
PF10_0161	PF10_0161::hypothetical protein	4.448	0.684	3.651	0.826	4.4	1.004	3.354	0.196		0.387	1.237	-0.453
PFB0085c	PFB0085c::DnaJ protein, putative	2.74	0.579	2.342	0.2595	2.559	1.157	2.333	0.061	0.656	0.313	0.286	-0.105
PFC0945w	PFC0945w::protein kinase, putative	1.557	-0.012	1.573	0.138	1.831	0.467	1.535	-0.316	0.668	0.203	0.435	0.021
PFI1720w	PFI1720w::Gametocyte-implicated protein (Fragment)	3.559	0.1055	2.531	-0.1315	4.118	0.708	2.509	-0.621	0.8255	0.403	1.272	-0.195
PFA0625w	PFA0625w::surface-associated interspersed gene, (SURFIN)	3.189	0.2735	2.519	-0.295	3.398	0.2197	2.391	-0.063	0.4828	0.146	1.39	0.337
PFL1410c	PFL1410c::ABC transporter, (CT family)	1.491	0.087	1.002	0.2345	1.714	0.1345	1.099	-0.1988	0.3922	0.2677	0.1916	0.111
PF10_0107	PF10_0107::hypothetical protein	1.062	-0.118	0.741	0.069	0.83	0.475	0.698		0.384	0.229	0.198	0.066
PFI1760w	PFI1760w::hypothetical protein, conserved	2.358	0.119	2.458	0.458	2.052	0.785	1.438	0.102	0.511	0.697	-0.011	0.951
PF10_0018	PF10_0018::hypothetical protein	2.341	0.6655	2.099	0.277	2.416	0.4835	1.459	0.358	0.962	0.746	-0.1875	0.7905
PFD0080c	PFD0080c::hypothetical protein, conserved in P.falciparum	1.916	0.5385	2.619	-0.149	2.349	0.962	1.796	0.2475	0.3745	0.5295	0.184	0.2885
PF11_0333	PF11_0333::hypothetical protein	0.9837	0.344	1.142	0.05	0.946	0.2975	0.6875	-0.2092	-0.001333	0.218	0.159	0.0345
PF14_0016	PF14_0016::early transcribed membrane protein 14.1, etramp14.1	1.372	0.277	1.281	-0.274	1.424	0.596	0.883	-0.057	0.862	0.764	0.115	-0.093
PF14_0644	PF14_0644::hypothetical protein	3.218	0.7345	2.947	0.099	3.47	1.924	1.965	0.5305	1.456	1.957	0.8798	0.6055
PFL2290w	PFL2290w::preprocathepsin c precursor, putative	1.508	0.437	2.088	-0.379	2.277	0.604	1.161	0.529	0.5125	0.604	0.912	0.117
MAL13P1.133	MAL13P1.133::hypothetical protein, conserved	0.6995	-0.1899	0.1506	0.2916	0.9758	0.05025	0.3841	0.1655	0.1536	-0.01675	0.2029	-0.0016
PF10_0014	PF10_0014::hypothetical protein	1.162	-0.346	0.474	0.262	1.145	-0.11	0.456	0.113	-0.101	0.015	0.48	-0.105
PF14_0664	PF14_0664::biotin carboxylase subunit of acetyl CoA carboxylase, putative	1.747	-0.4046	1.651	0.6623	2.241	-0.2812	1.271	-0.0228	0.0834	0.0083	0.3165	0.1206
PFI0610w	PFI0610w::hypothetical protein, conserved	0.56	-0.167	0.483	0.425	0.842	0.115	0.565	0.038	0.126	0.096	0.012	0.133
PF14_0165	PF14_0165::hypothetical protein	3.212	-0.4668	2.022	0.5845	2.75	0.2899	0.988	0.837	0.01475	-0.04483	0.5153	0.508
PF14_0124	PF14_0124::actin II	1.362	-0.285	1.04	0.159	1.486	-0.2125	0.4295		0.0755	0.352	0.2365	0.614
PFL2160c	PFL2160c::hypothetical protein, conserved	0.8115	-0.2625	0.482	0.1135	0.963	-0.097	0.4415	0.4145	0.186	-0.059	0.045	0.268
PFC0685w	PFC0685w::hypothetical protein, conserved	1.925	0.0675	1.678	0.084	2.005	-0.2975	1.118	0.602	0.0605	-0.3035	0.475	-0.186
PFC0582c	PFC0582c::hypothetical protein, conserved	1.528	-0.038	0.383	0.039	1.618	0.318	1.123	-0.195	0.523	0.315		0.024
PFI0120c	PFI0120c::protein kinase, FIKK family	3.539	0.719	1.548	-0.11	3.146	0.263	2.88	-0.532	0.8585	0.904	-0.501	0.043
PFD0855c	PFD0855c::hypothetical protein, conserved	0.899	0.4	1.008	1.095	1.054	0.383	1.004	0.3385	0.394	0.6375	0.9	0.75
PFB0375w	PFB0375w::hypothetical protein	1.228	0.1755	0.6335	0.638	1.048	0.291	0.8255	0.4065	0.3675	0.124	1.103	0.591
PFB0730w	PFB0730w::DNA helicase, putative	1.819	0.641	2.122	0.5805	2.061	1.138	0.836	1.19	0.5338	0.5473	0.8325	0.345
chr5-tRNA-Phe-1	chr5-tRNA-Phe-1::chr5-tRNA-Phe-1	0.558	0.197	0.524	0.141	0.688	0.347		0.884	0.121	0.234	0.612
PF08_0002	PF08_0002::surface-associated interspersed gene 8.2 (SURFIN8.2)	1.206	0.5405	1.345	0.427	1.381	1.065	0.316		0.4155	0.6	1.355	0.353
PF14_0170	PF14_0170::hypothetical protein	0.5311	0.3603	0.3536	0.2828	0.965	0.4194	0.2765	0.3865	0.1214	0.2094	0.2654	0.2325
MAL8P1.205	MAL8P1.205::hypothetical protein	1.637	0.6095	0.9085	0.649	1.754	0.914	0.6665	0.783	0.7115	0.316	0.858	1.042
PFL2210w	PFL2210w::delta-aminolevulinic acid synthetase	1.698	0.3405	1.431	-0.188	1.605	0.775	0.712	0.7065	0.3945	0.4735	0.358	0.835
PF13_0196	PF13_0196::MSP7-like protein	2.126	1.945	2.66	0.83	3.189	2.073	0.394	0.3	1.924	2.078	0.469	1.35
PFE1145w	PFE1145w::hypothetical protein, conserved	0.8317	0.6023	0.4685	0.08967	0.9327	0.8627	0.3565	-0.1633	0.6257	0.6422	0.414	0.1027
PFD0425w	PFD0425w::hypothetical protein, conserved	2.167	1.525	1.331	0.5855	2.474	1.595	1.327	-0.745	1.775	1.815	0.6125	1.065
PF13_0170	PF13_0170::glutaminyl-tRNA synthetase, putative	0.582	0.384	0.269		0.722	0.526	0.234	0.035	0.585	0.165	0.123	0.128
PFD1050w	PFD1050w::alpha-tubulin ii	4.479	4.253	4.08	1.397	4.819	4.387	3.533	2.486	4.002	4.527	2.799	2.095
PF10_0046	PF10_0046::hypothetical protein	0.759	0.4595	0.4395	0.5365	1.129	0.4885	0.5535	0	0.1305	0.369	0.5735	0.2105
PFE1425c	PFE1425c::hypothetical protein, conserved	0.992	0.373	0.435	0.285	1.004	0.602	0.236	0.142	-0.031	0.112	0.318	-0.099
PFL0115w	PFL0115w::hypothetical protein, conserved	0.8862	0.5312	0.5838	0.2372	0.9685	0.6216	0.4174	0.0365	0.2732	0.2414	0.4416	0.2396
PFC0405c	PFC0405c::hypothetical protein, conserved	2.113	0.6725	1.353	0.5155	2.217	1.315	1.116	0.308	0.2565	0.791	0.7675	-0.001
PFI1780w	PFI1780w::hypothetical protein	1.313	0.4215	0.763	0.854	1.744	0.84	0.5735	0.0285	0.5585	0.4245	0.4995	-0.279
PFL2550w	PFL2550w::hypothetical protein, conserved in P. falciparum	1.482	0.547	0.4535	0.3845	1.308	0.9765	0.726	0.338	0.7405	0.713	1.004	0.146
PF07_0026	PF07_0026::ubiquitin-protein ligase E3, putative	0.727	0.2985	0.1845	0.4565	0.6845	0.4615	0.4225	0.3605	0.1045	0.2685	0.593	0.0595
PFI1435w	PFI1435w::RNA binding function, putative	0.682	0.445	0.42	0.333	0.77	0.567	0.406	0.559	0.104	0.414	0.422	0.048
PF07_0020	PF07_0020::hypothetical protein, conserved	0.7195	0.526	0.2025	0.298	0.7325	0.49	0.6525	0.206	-0.102	0.427	0.5075	0.028
PF14_0013	PF14_0013::hypothetical protein	1.414	0.8505	1.135	0.6215	1.799	1.043	1.296	0.4335	0.8365	0.8915	0.363	0.44
MAL13P1.350	MAL13P1.350::hypothetical protein, conserved	2.466	1.436	1.127	1.75	2.372	1.446	1.75	0.5315	1.534	1.455	0.695	0.3085
PF14_0487	PF14_0487::hypothetical protein	0.905	0.3577	0.5608	0.4355	0.737	0.5877	0.4985	0.1878	0.414	0.49	0.3348	-0.04483
MAL8P1.4	MAL8P1.4::hypothetical protein, conserved	3.04	1.378	1.274	2.053	3.616	1.865	1.859	1.724	1.792	1.683	0.0475	1.432
PFE0500c	PFE0500c::hypothetical protein, conserved	0.492	0.3645	0.2743	0.4161	0.553	0.4695	0.3956	0.3257	0.354	0.205	0.1643	0.2685
PFI1340w	PFI1340w::fumarate hydratase, putative	0.833	0.398	0.301	0.8285	1.262	0.8315	0.586	0.1675	0.4835	0.6705	-0.015	0.2065
PF10_0296	PF10_0296::hypothetical protein	2.038	0.4285	0.6975	0.4685	1.514	1.101	1.016	0.8945	0.5765	0.6195	0.204	0.1755
PF14_0357	PF14_0357::acetyl CoA synthetase, putative	1.034	0.753	0.6295	0.223	1.419	0.935	0.751	-0.081	0.7965	0.919	-0.0525	-0.0155
PFI0325c	PFI0325c::hypothetical protein, conserved	1.21	0.711	0.7365	0.3785	1.553	1.046	0.977	0.084	0.281	0.7035	-0.072	0.16
PF14_0268	PF14_0268::hypothetical protein	0.343	0.24	0.215	0.186	0.7563	0.4543	0.266	-0.03967	0.09567	0.3817	0.1325	-0.07667
PFI0240c	PFI0240c::Cu2+ -transporting ATPase, Cu2+ transporter	0.3342	0.531	0.301	0.2547	0.7285	0.5923	0.2995	0.2025	0.3	0.2928	0.4348	0.0605
PF10_0049	PF10_0049::hypothetical protein	0.521	0.5665	0.6005	0.408	1.112	0.737	0.3095	0.29	0.593	0.5145	0.3725	-0.368
PFE0685w	PFE0685w::hypothetical protein, conserved	1.335	0.5315	0.794	0.0175	1.875	0.4055	0.848	0.6685	1.39	0.7185	0.476
PFI1575c	PFI1575c::peptide release factor, putative	0.604	0.0735	0.4935	0.188	1.162	0.1885	0.4285	0.276	0.712	0.438	0.2885	0.0885
PF11_0086	PF11_0086::hypothetical protein	0.5502	0.2318	0.4192	0.3174	0.884	0.1378	0.575	0.2782	0.4966	0.3636	0.0806	0.1527
PFF1010c	PFF1010c::hypothetical protein, conserved	0.919	0.2005	0.5765	0.2485	0.919	0.515	0.353	0.3425	0.828	0.3045	0.149	0.113
PFF0175c	PFF0175c::hypothetical protein, conserved	1.706	-0.04467	0.7545	0.2945	2.197	0.9003	1.921	0.4517	1.406	0.9063	0.6183	0.502
PFI0800c	PFI0800c::hypothetical protein, conserved	0.995	0.648	0.739	0.083	1.456	0.258	0.768	0.276	0.486	0.269	0.78	0.18
PFA0255c	PFA0255c::hypothetical protein, conserved	0.8755	0.4925	0.524	0.137	0.74	0.1035	0.575	0.138	0.406	0.402	0.261	0.116
PF11_0481	PF11_0481::hypothetical protein	1.536	0.06725	1.032	0.664	1.366	0.8642	1.267	0.6338	0.01075	-0.1298	0.2345	-0.07042
PFE1245w	PFE1245w::hypothetical protein, conserved	1.809	0.332	1.337	1.081	1.787	0.8055	1.593	0.594	0.0535	0.5895	-0.072	-0.4025
PFF1115w	PFF1115w::ferredoxin--NADP reductase, putative	0.8455	0.243	0.442	0.395	0.6055	0.277	0.485	0.425	0.061	0.291	-0.106	0.1435
PF13_0352	PF13_0352::nucleoside transporter	1.389	0.2485	0.753	0.555	0.9	0.473	0.74	0.2155	-0.1135	0.3465	-0.196	0.078
PF14_0647	PF14_0647::hypothetical protein	0.5023	0.305	0.581	0.1953	0.3097	0.5243	0.459	0.1417	0.229	0.4317	0.1317	-0.06
PF13_0172	PF13_0172::hypothetical protein, conserved	1.09	0.528	1.06	0.0595	0.658	0.99	1.086	0.1815	0.491	0.6265	0.0975	-0.2055
PF14_0385	PF14_0385::hypothetical protein	1.538	0.561	1.16	0.033	1.599	0.9	1.188	0.372	0.662	1.181	0.1635	-0.694
PF07_0099	PF07_0099::hypothetical protein, conserved	1.408	0.372	0.789	0.165	0.84	0.534	0.975		0.585	0.629		-0.207
PFI1120c	PFI1120c::hypothetical protein, conserved	0.7496	0.2579	0.5149	0.361	0.555	0.3916	0.6957	0.2272	0.3075	0.2266	0.2173	-0.1543
PFD0805w	PFD0805w::prohibitin-like protein, putative	1.006	0.4	0.826	0.376	0.48	0.56	0.797	0.11	0.142	0.214	0.456	-0.181
PF11_0242	PF11_0242::protein kinase	1.006	0.3215	0.871	0.3674	0.752	0.6673	0.8468	0.1002	0.1082	0.1113	0.575	-0.1158
MAL8P1.63	MAL8P1.63::hypothetical protein, conserved	1.761	0.768	1.468	0.54	0.4795	0.9865	1.199	-0.2875	0.425	0.5615		0.0375
PFD0780w	PFD0780w::glutamyl-tRNA(Gln) amidotransferase subunit A, putative	0.792	0.119	0.965	0.3165	0.468	0.422	0.982	-0.0045	0.3645	0.32	0.313	-0.029
PF14_0201	PF14_0201::surface protein, putative, Pf113	0.9265	0.145	1.085	0.138	0.6785	0.4835	0.589	-0.125	0.223	0.4515	0.2845	-0.033
PF10_0330	PF10_0330::ubiquitin-conjugating enzyme, putative	0.933	0.424	1.273	0.51	1.073		0.896	0.062	0.381	0.767	0.454	-0.167
PF11_0131	PF11_0131::hypothetical protein	0.959	0.2585	0.574	0.305	0.56	0.6105	0.496	0.147	0.0635	0.282	0.051	-0.28
PFB0886c	PFB0886c::hypothetical protein	0.879	0.285	0.717	0.37	1.002	0.606	1.02	-0.337	0.48	0.425	0.552	-0.305
PF14_0717	PF14_0717::hypothetical protein		0.525	0.928	1.032	0.589	0.251	1.083	0.79	0.231	0.164	0.267	0.411
PF14_0279	PF14_0279::hypothetical protein	1.259	0.361	1.299	1.134	1.409	0.826	1.068	1.321	0.419	0.285	0.901	0.74
PFE0840c	PFE0840c::hypothetical protein, conserved	1.056	0.1477	0.8728	0.9513	1.025	0.425	1.125	1.029	0.08675	0.07675	0.4673	0.796
PF14_0722	PF14_0722::hypothetical protein	0.9425	0.7845	1.813	0.975	0.9427	0.4799	1.855	1.137	0.427	0.4886	0.8165	0.7415
PFC0525c	PFC0525c::glycogen synthase kinase 3	0.4315	0.081	0.5625	0.4085	0.541	0.1695	0.5865	0.2445	0.061	0.116	0.143	0.2405
PFL1255c	PFL1255c::hypothetical protein, conserved	1.416	0.725	1.839	0.7255	1.465	0.688	1.671	0.97	0.014	0.389	0.782	0.752
MAL7P1.19	MAL7P1.19::ubiquitin-transferase, putative	0.5215	0.24	0.676	0.3202	0.5485	0.1585	0.4688	0.6646	0.04717	0.1567	0.3312	0.1538
PFF0445w	PFF0445w::hypothetical protein, conserved	0.6667	0.2096	0.5042	0.2189	0.4883	0.2358	0.529	0.0943	-0.0586	0.04596	0.08733	0.2034
PF08_0133	PF08_0133::hypothetical protein	2.921	0.4213	1.996	1.135	3.016	0.941	2.549	1.264	0.5483	0.4363	-0.222	1.514
PFL1030w	PFL1030w::hypothetical protein, conserved	2.779	0.5805	1.446	0.58	3.28	0.9885	3.394	0.707	0.783	0.986		0.772
PF13_0097	PF13_0097::hypothetical protein, conserved	1.345	0.2605	0.6953	-0.1038	1.299	0.3598	1.099	0.2712	0.2125	0.0275	0.4959	0.4599
PFA0620c	PFA0620c::glutamic acid-rich protein (garp)	1.193	0.955	1.732	0.3	1.205	1.251	1.742	0.375	0.684	0.484	0.0155	0.368
PFI1635w	PFI1635w::delta tubulin, putative	1.524	0.3405	1.225	0.408	1.46	0.566	1.292	0.387	0.372	0.268	0.2645	0.067
bHB3vsa_229	bHB3vsa_229	2.334	0.749	1.827	0.979	2.413	1.024	2.642	0.724	0.952	0.549		0.396
bHB3vsa_258	bHB3vsa_258	2.388	0.765	2.59	0.918		1.094	2.474	0.795	0.965	0.714		0.625
PF14_0672	PF14_0672::cyclic nucleotide phosphodiesterase, putative	0.9705	0.333	1.16	0.55	1.334	0.575	1.22	0.357	0.4145	0.21	0.039	0.2045
PF11_0479	PF11_0479::hypothetical protein	2.448	1.266	2.831	1.323	2.595	1.325	2.57	1.307	1.138	1.221	0.448	1.202
PFF0985c	PFF0985c::hypothetical protein, conserved		0.717	1.778	0.92	1.077	0.802	1.961	1.03	1.003	1.018	0.127	0.191
PFF0990c	PFF0990c::hypothetical protein, conserved	0.8955	-0.017	0.9285	0.572	0.879	0.552	1.043		0.942	0.489	0.649	0.4595
MAL8P1.137	MAL8P1.137::hypothetical protein, conserved	1.776	0.216	1.061	0.3075	1.671	0.6195	1.041	0.3345	0.873	0.1255	1.282	0.339
PFB0360c	PFB0360c::cysteine protease, putative	1.577	0.1355	1.132	0.3815	1.228	0.589	1.026	0.0545	0.4025	0.199	0.8555	0.0765
PF13_0096	PF13_0096::Ubiquitin Carboxyl-terminal Hydrolase-like zinc finger protein	0.961	-0.0925	0.594	0.194	0.797	0.1985	0.467	-0.03	0.2745	0.0845	0.4065	-0.0665
PFD1130w	PFD1130w::hypothetical protein, conserved	1.702	-0.1385	1.577	0.5725	2.399	0.5065	1.482	0.481	1.269	0.257	0.8715	0.397
PFE0405c	PFE0405c::hypothetical protein, conserved	1.768	0.184	1.573	0.426	1.712	0.607	1.671	0.27	0.677	0.6	1.203	-0.242
PFE1205c	PFE1205c::hypothetical protein, conserved	2.21	0.648	2.328	0.761	2.221	1.221	2.137	0.618	1.21	0.851		-0.097
PF14_0199	PF14_0199::hypothetical protein	1.302	0.424	1.696	0.7475	1.814	1.046	1.941	0.0965	0.939	0.677	1.208	0.3435
PF14_0262	PF14_0262::hypothetical protein	2.425	0.92	3.244	1.436	2.835	1.691	3.324	0.961	0.809	1.117	2.111	0.271
PFL1260w	PFL1260w::hydrolase / phosphatase, putative	4.23	0.501	4.454	3.245	5.419	1.71	4.123	1.831	1.989	1.241	3.027	1.318
PF13_0358	PF13_0358::mitochondrial import inner membrane translocase, putative	0.995	0.213	0.709	0.482	1.01	0.301	0.845	0.397	0.291	0.383	0.677	-0.01
PFD1120c	PFD1120c::early transcribed membrane protein 4, ETRAMP4	0.858	0.204	1.51	0.91	1.107	0.636	1.355	0.583	0.73	0.32	0.763
PF14_0272	PF14_0272::hypothetical protein	1.277	0.369	2.25	1.55	1.805	0.916	2.205	1.336	0.608	0.791	1.591	0.393
PFE1410c	PFE1410c::hypothetical protein, conserved	1.137	-0.1635	1.27	0.38	1.153	0.5405	1.509	0.286	0.8135	0.233	0.8	0.111
PFB0475c	PFB0475c::hypothetical protein, conserved	1.506	0.27	1.226	1.222	1.52	0.4905	1.274	0.082	1.059	0.157	0.734	0.445
PFA0280w	PFA0280w::asparagine-rich antigen Pfa35-2	1.09	0.2208	0.6438	0.679	1.39	0.6026	0.8778	0.2028	0.2584	-0.0228	0.3923	0.3578
MAL8P1.153	MAL8P1.153::hypothetical protein, conserved	0.5757	0.2345	0.5137	-0.03525	0.7067	0.4652	0.282	-0.216	0.096	0.1077	0.3593	0.1155
PF11_0379	PF11_0379::hypothetical protein	1.504	0.2015	1.179	0.175	0.9225	0.526	1.238	-0.0605	0.4105	0.143	-0.318	0.6715
PF14_0220	PF14_0220::hypothetical protein	1.378	0.4165	1.679	0.61	1.159	-0.0125	1.81	0.55	0.389	0.2965	-0.246	0.864
MAL13P1.240	MAL13P1.240::hypothetical protein, conserved	0.817	0.0445	1.301	0.314	0.5035	0.2395	0.95	0.408	0.1165	0.055	-0.116	0.092
PF10_0179	PF10_0179::PHF5-like protein, putative	0.5377	0.141	0.5333	0.1232	0.8003	-0.1443	0.4607	0.08883	0.091	-0.001	-0.2327	0.2898
PFC0430w	PFC0430w::hypothetical protein, conserved	1.03	0.3015	1.214	0.0405	1.387	0.353	0.902	0.5285	0.159	0.269	-0.882	0.428
PFI1235w	PFI1235w::methyltransferase, putative	0.9265	0.348	1.083	0.3035	1.129	0.387	0.5145	0.0825	-0.05	0.575	-0.3405	0.0865
MAL8P1.84	MAL8P1.84::hypothetical protein, conserved	0.713	0.359	2.155	0.1055	0.7565	0.696	2.064	-0.234	0.26	0.3645	1.015	-0.037
PF11_0034	PF11_0034::hypothetical protein	0.215	-0.028	1.116	-0.086			1.075	0.12	-0.218	0.039	0.4875	0.074
PFL2510w	PFL2510w::chitinase	0.1795	0.005	1.063	0.1075		0.181	0.682	0.1025	-0.0795	0.088		0.3085
PFA0360c	PFA0360c::hypothetical protein, conserved in P. falciparum	1.194	0.1275	2.062	0.037	1.071	0.1175	1.413	0.778	0.4455	0.146	0.4875	0.6725
PFI0980w	PFI0980w::hypothetical membrane protein, conserved	1.369	0.261	2.63	-0.455	1.548	0.639	1.577	0.159	0.687	0.554	1.018	0.923
PFL0665c	PFL0665c::RNA polymerase subunit 8c, putative	0.822	-0.613	0.667	0.381	0.661	0.374	0.766	0.168	-0.015	0.082	0.435	-0.078
PFL0445w	PFL0445w::hypothetical protein, conserved	0.3673	0.175	0.549	-0.06	0.24	0.279	0.6873	0.134	-0.02967	-0.01067	0.3615	0.02633
PF11_0371	PF11_0371::hypothetical protein	0.5323	0.218	0.4085	0.0308	0.3968	0.2342	0.7057	0.1018	-0.1067	0.1323	0.3501	-0.1042
PFL1175w	PFL1175w::hypothetical protein, conserved	1.278	0.1735	0.8	-0.053	0.955	-0.173	0.9405	0.18	0.044	0.2095	0.5915	-0.3405
PF11_0105	PF11_0105::hypothetical protein	0.5865	-0.008	0.42	0.0525	0.51	0.144	0.385	0.0525	-0.075	0.07		-0.332
PF14_0228	PF14_0228::hypothetical protein	0.7783	0.286	1.072	0.131	0.8343	0.4603	0.7467	0.02517	-0.04333	0.08733	0.9767	-0.0615
PF13_0297	PF13_0297::hypothetical protein, conserved	0.4585	0.123		-0.078	0.8825	0.3825	0.826	0.361	-0.1285	0.096		0.112
PF14_0747	PF14_0747::hypothetical protein	0.336		0.907	0.08	0.627	0.4865	0.827	0.2885	-0.338	0.1355	0.9815	0.1365
PF14_0429	PF14_0429::RNA helicase, putative	0.9225	0.1525	0.9295	-0.1275	1.073	0.553	0.6925	0.713	-0.062	0.0605	1.028	-0.001
MAL7P1.109	MAL7P1.109::hypothetical protein, conserved	0.6506	0.06533	0.7573	0.0945	0.721	0.0865	1.014	-0.024	0.1963	-0.2772	0.5168	0.1573
PFA0120c	PFA0120c::hydrolase, putative	0.534	0.104	0.682	0.071	0.669	0.182	0.784	-0.252	0.172	-0.102	0.566	-0.121
PFI1630c	PFI1630c::hypothetical protein, conserved	0.635	-0.096	0.71	-0.032	0.676	-0.085	0.856	0.267	0.136	0.091	1.159
PFI1250w	PFI1250w::thioredoxin, putative	1.585	-0.385	1.333	0.668	1.2	0.023	1.327	0.114	0.024	-0.052	1.194	0.003
MAL13P1.219	MAL13P1.219::hypothetical protein, conserved	1.098	-0.124	1.053	0.56	1.226	0.274	0.918	0.219	-0.242	0.085	1.348	-0.02
PFA0190c	PFA0190c::actin-related protein, ARP1	0.9405	-0.0805	1.662	0.551	1.48	0.3725	1.369	0.288	0.251	0.08	1.15	0.055
PFA0460c	PFA0460c::tubulin-specific chaperone a, putative	0.96	-0.21	1.463	0.343	1.406	0.105	1.461	0.02	0.138	-0.004	1.629	-0.365
PF11_0255	PF11_0255::hypothetical protein	0.35	-0.255	0.51	0.215	0.347	-0.052	0.55		-0.103	-0.037	0.538	-0.021
PF14_0554	PF14_0554::hypothetical protein	0.639	-0.17	0.671	0.08	0.496	0.086	0.628	-0.135	-0.301	-0.128	0.727	-0.173
PF14_0399	PF14_0399::ADP-ribosylation-like factor, putative	1.34	0.034	0.655	0.01	0.607	0.201	0.904	0.131	-0.14	-0.018
PF14_0696	PF14_0696::hypothetical protein	1.524	-0.0555	0.794	0.287	0.8045	0.434	1.036	-0.156	0.075	0.0065	1.146	-0.0955
PFI1405c	PFI1405c::hypothetical protein, conserved	1.632	-0.232		0.358	0.52	0.337	0.739	0.168	-0.267	-0.192	0.929	-0.015
PFL2040w	PFL2040w::hypothetical protein, conserved	1.24	-0.1585	0.495	0.048	0.6855	0.7195	1.246	0.1255	0.012	0.279	0.9785	-0.075
PF14_0411	PF14_0411::small nuclear ribonuclear protein, putative	0.582	-0.147	0.411	0.392	0.586	0.06	0.68	0.332	-0.232	-0.358		0.301
MAL13P1.66	MAL13P1.66::hypothetical protein, conserved	2.039	-0.2795	1.374	1.107	2.119	0.4645	1.495	1.072	-0.165	-0.2105	1.124	0.305
PFD0420c	PFD0420c::flap exonuclease, putative	0.6755	-0.239	0.54	0.285	0.674	0.0225	0.212	0.274	-0.263	-0.2075	0.4635	0.027
PFC0875w	PFC0875w::ABC transporter, putative	0.3654	-0.05005	0.6923	0.04	0.646	-0.1064	0.5717	-0.064	0.0798	-0.1092	-0.006167	0.1908
PFC0675c	PFC0675c::hypothetical protein, conserved	1.966	-0.547	1.772	0.4	1.089	-0.134	1.614	0.055	-0.265	-0.171	0.29	-0.071
PFD0215c	PFD0215c::pf52 protein	1.556	-0.66	1.466	0.6675	1.036	0.134	0.8825	0.0785	-0.095	-0.4285	0.2545	0.136
PFL1990c	PFL1990c::hypothetical protein, conserved	1.84	-0.4185	2.486	1.071	1.913	-0.242	1.257	0.3045	0.0355	-0.6365	1.045	0.5535
PFB0645c	PFB0645c::Ribosomal protein L13, putative	1.337	-0.056	1.754	0.324	1.143	0.102	1.771	0.056	-0.089	-0.089	0.487	0.185
PFD0430c	PFD0430c::MAC/Perforin, putative	0.889	-0.047	1.613	0.62	1.069	0.374	1.516	-0.22			0.407	0.582
PFD0200c	PFD0200c::hypothetical protein, conserved	1.206	0.1363	1.299	0.8065	1.063	0.01717	1.567	-0.1325	-0.269	-0.09733	0.7492	0.422
PF08_0060	PF08_0060::asparagine-rich antigen	0.462	-0.05825	0.6472	-0.034	0.599	-0.01325	1.032	0.03875	-0.06125	-0.1172	0.1722	-0.1247
PF14_0531	PF14_0531::hypothetical protein	0.386	-0.161	0.697	0.065	0.377	-0.001	0.786	0.1895	-0.1045	-0.169	0.374	-0.0125
PFB0765w	PFB0765w::hypothetical protein	0.9973	-0.04567	0.2083	0.6857	0.9337	0.06567	1.325	0.288	0.012	-0.268	0.5753	-0.07167
PF08_0111	PF08_0111::RNA helicase, putative	1.051	0.155	0.68	0.4795	1.087	0.226	1.558	0.213	-0.279	-0.292	0.245	0.135
PF10_0213	PF10_0213::10b antigen, putative	0.622	0.042	0.2976	0.4153	0.5697	0.232	0.6673	-0.01825	0.004	0.1417	0.3347	0.153
PFL0675c	PFL0675c::hypothetical protein, conserved	0.513	-0.3325	0.331	0.0675	0.7285	0.174	0.436	0.0895	0.2205	0.185	0.3625	-0.0365
PF08_0003	PF08_0003::tryptophan/threonine-rich antigen	2.017	-0.2175	0.8505	-0.1715	1.563	0.526	0.764	1.14	0.082	-0.0615	1.367	-0.2325
PF07_0028	PF07_0028::hypothetical protein, conserved	2.373	0.1995	1.838	-0.163	2.068	0.7935	0.337	0.812	-0.013	0.185	0.969	-0.426
PFL1055c	PFL1055c::hypothetical protein, conserved	1.963	-0.3225	1.95	0.2675	1.819	0.011	2.069	-0.5635	-0.2835	-0.4075	-0.998	-0.436
PF07_0005	PF07_0005::lysophospholipases-like protein, putative	1.786	-0.188	0.1075	0.3005	2.152	0.428	1.153	-0.782	-0.09	0.041	-0.826	-0.2015
PF14_0227	PF14_0227::calcium-dependent protein kinase, putative	0.769	-0.059	0.521	-0.202	1.239	0.037	0.732	0.157	-0.033	-0.026	-0.426	0.012
PF13_0125	PF13_0125::hypothetical protein, conserved	0.78	0.122	0.55	-0.148		0.269	0.483	0.028	-0.015		-0.434	-0.15
PF13_0073	PF13_0073::hypothetical protein, conserved in P. falciparum	1.517	-0.181	0.586	-0.045	1.732	0.208	1.073	-0.457	-0.439	-0.386	-0.723	-0.384
PF11_0513	PF11_0513::hypothetical protein	1.176	-0.223	0.543	-0.531	1.588	0.178	0.877	-0.543	-0.467	-0.561	-0.344	-0.582
PFE1595c	PFE1595c::hypothetical protein, conserved	1.706	-0.051	0.83	-0.606	1.762	0.245	0.834	-0.529	0.109	-0.163	-0.933	-0.095
PF08_0137	PF08_0137::hypothetical protein, conserved	0.802	-0.0125	0.3005	-0.095	0.9525	0.139	0.354	-0.311	-0.079	-0.08	-0.361	-0.095
PFI1140w	PFI1140w::NADPH-cytochrome p450 reductase	0.9515	0.094	0.532	0.212	0.825	0.2065	0.6945	-0.0855	-0.3455	0.13	-0.5805	-0.1175
PF08_0096	PF08_0096::RNA helicase, putative	0.525	0.02	0.4835	0.079	0.639	0.277	0.5475	-0.11	-0.397	0.161	-0.1755	-0.05
PF14_0145	PF14_0145::deubiquitinising protease, putative	0.8447	0.03233	0.4433	0.1755	0.783	0.058	0.3033	0.013	-0.3377	-0.2353	-0.08167	-0.09867
PFL1475w	PFL1475w::sun-family protein, putative	1.242	-0.222	0.6135	0.3295	1.294	-0.019	0.8095	0.036	-0.256	-0.077	-0.3705	-0.0385
PF07_0015	PF07_0015::hypothetical protein, conserved	0.854	0.065	0.268	-0.2445	1.123	0.355	0.248	-0.367	-0.149	0.1895		-0.288
PF13_0162	PF13_0162::hypothetical protein, conserved	1.859	0.05567	0.585	-0.1257	1.826	0.3227	0.456	-0.6902	-0.2007	0.051	-0.01983	-0.6563
PF13_0076	PF13_0076::hypothetical protein, conserved	1.136	0.263	0.408	-0.438	1.251	0.49	0.445	-0.684	0.183	0.114		-0.546
PFB0920w	PFB0920w::DnaJ protein, putative	0.8935	0.1945	0.6415	-0.2345	0.672	0.243	0.3225	-0.2575	-0.2545	-0.1035	-0.1165	-0.046
PF14_0512	PF14_0512::hypothetical protein	0.882	0.051	0.416	-0.0055	0.5755	0.2105	0.178	-0.206	0.003	0.1145	-0.12	-0.053
PF14_0389	PF14_0389::hypothetical protein	1.181	-0.0125		-0.005	0.645	0.2765	0.448	-0.454	0.025	0.051	-0.016	-0.002
MAL8P1.156	MAL8P1.156::mannose-6-phosphate isomerase, putative	1.224	0.0475	0.631	0.16	0.74	0.3915	0.6125	-0.0315	-0.059	0.046	-0.1085	0.0105
PFE1150w	PFE1150w::multidrug resistance protein	0.9685	0.2373	0.567	0.02767	0.8555	0.3663	0.657	-0.252	-0.07683	0.09867	-0.1427	-0.1137
PFC0080c	PFC0080c::hypothetical protein	1.355	0.275	0.631	-0.4375	0.898	0.606		-0.566	-0.0265	0.2455	-0.053	-0.0785
PFI0175w	PFI0175w::hypothetical protein, conserved	1.145	0.221	0.979	-0.346	1.03	0.763	0.522	-0.67		0.439	-0.278	-0.436
PFB0115w	PFB0115w::hypothetical protein	1.177	0.5565	0.982	-0.119	1.414	0.7435	0.7965	-0.7655	0.3795	0.431	-0.3065	-0.8165
PF14_0164	PF14_0164::NADP-specific glutamate dehydrogenase	1.329	0.015	0.828	-0.1585	1.236	0.4175	0.676	-0.872	0.5085	0.061	-0.424	-0.442
PFB0915w	PFB0915w::liver stage antigen 3	1.323	0.1407	1.035	-0.241	1.461	0.189	0.8547	-0.6762	0.409	-0.049	-0.2633	-0.4558
PF14_0478	PF14_0478::hypothetical protein	0.9975	-0.1455	0.3915	-0.1915	0.633	0.334	0.424	-0.401	0.101	0.0485	-0.18	-0.4015
PFI0535w	PFI0535w::Phosphatidylinositol N-acetylglucosaminyltransferase, putative	1.106	-0.031	0.676	-0.078	0.653	0.394	0.549	-0.262	0.241	0.02	0.024	-0.516
PFC0235w	PFC0235w::hypothetical protein, conserved	0.6775	-0.0515	0.372	-0.0355	0.294	0.1355	0.291	-0.188	0.1605	-0.091	0.092	-0.3745
MAL13P1.264	MAL13P1.264::hypothetical protein, conserved	0.846	0.2705	0.339		0.412	0.5495	0.264	-0.1965	0.306	0.35	-0.3885	-0.144
PF14_0604	PF14_0604::hypothetical protein	2.508	0.308	0.948	-0.142	1.692	1.048	0.813	-0.697	1.125	0.564		-0.377
PF13_0284	PF13_0284::hypothetical protein, conserved	1.322	0.327	0.408	-0.194	1.338	0.482		-0.474	0.368	0.144	0.035	-0.358
PF14_0712	PF14_0712::hypothetical protein	0.8954	0.1568	0.1308	-0.2979	0.969	0.2968	1.023	-0.2813	0.2545	0.2125	0.009133	-0.1973
PF10_0075	PF10_0075::asparagine-rich antigen	1.007	0.4065	0.585	-0.1292	1.222	0.5593	0.8023	-0.6018	0.07167	0.2393	0.1907	-0.5352
PFL0035c	PFL0035c::acetyl-CoA synthesase, PfACS7	1.319	0.6295		-0.288	1.91	0.8135	1.594		0.23	0.271	-0.043	-0.6905
MAL8P1.158	MAL8P1.158::hypothetical protein	0.895	0.002	0.481	-0.054	0.956	0.636	0.188	-0.568	0.252	0.358	-0.185	0.003
PF10_0292	PF10_0292::hypothetical protein	0.847	-0.072	0.6607	-0.348	0.8537	0.2217	0.7845	-0.71	-0.4457	-0.3817	0.2535	-0.549
PF13_0253	PF13_0253::ethanolamine-phosphate cytidylyltransferase, putative	0.9165	-0.1365	0.6255	0.008	1.022	0.346	0.635	-0.373	-0.301	-0.3015	0.393	-0.0565
PF14_0707	PF14_0707::hypothetical protein	2.046	-0.1935	0.9015	-0.47	1.897	0.077	1.228	-0.9265	-0.2275	-0.264	0.8995	-0.171
MAL8P1.111	MAL8P1.111::hypothetical protein, conserved	0.8865	0.132	0.6635	-0.0795	0.883	0.0305	1.02	-0.491	-0.083	0.177	0.5095	-0.149
PF11_0191	PF11_0191::hypothetical protein	0.669	-0.3265	0.4385	0.0175	0.7055	0.1185	0.571	-0.117	0.0305	-0.1015	-0.069	-0.108
MAL7P1.177	MAL7P1.177::predicted integral membrane protein, conserved in P. falciparum	0.889	-0.358	0.545	-0.099	1.192	-0.02	0.652	-0.183	0.13	-0.479	0.042	-0.316
PFI0410c	PFI0410c::hypothetical protein, conserved	1.024	-0.3395	0.7505	0.0875	0.9748	-0.1298	0.518	0.03275	0.2642	-0.3618	0.1565	-0.232
PFI1280c	PFI1280c::protein kinase, putative	0.6555	-0.212	0.2886	-0.082	0.5917	-0.02825	0.5603	-0.1889	-0.1355	-0.3038	0.07125	-0.2652
PFE0045c	PFE0045c::kinase, putative	1.695	-0.5615	1.004	-0.39	0.961	-0.209	0.899	-0.761	0.4695	-0.3	-0.0435	-0.4975
PFL2065c	PFL2065c::mitochondrial import inner membrane translocase subunit, putative	0.701	-0.3	0.447	-0.255	0.7	-0.067	0.428	-0.303	0.081	-0.196	0.014	-0.038
PF10_0186	PF10_0186::hypothetical protein	1.631	-0.285	1.397	-0.4163	2.375	0.1383	0.4472	-0.7677	-0.09133	-0.4113	0.4078	-0.8543
PFE0055c	PFE0055c::heat shock protein, putative	1.612	-0.304	1.268	-0.054	0.8445	0.3065	0.874	-0.29	-0.0165	0.2605	0.611	-0.389
PF14_0471	PF14_0471::hypothetical protein	1.279	0.194	1.201	-0.334	0.893	0.3705	0.695	-0.0365	0.0845	0.108	0.398	-0.1185
PF08_0033	PF08_0033::hypothetical protein, conserved	1.407	-0.4545	1.136	-0.289	1.311	0.1255	0.879	-0.358	0.091	0.263	0.2645	-0.875
PF14_0440	PF14_0440::hypothetical protein	1.008	-0.3515	0.9645	-0.185	1.169	0.2395	0.9695	-0.4005	0.421	0.04	0.6615	-0.541
MAL7P1.82	MAL7P1.82::hypothetical membrane protein, conserved	0.8785	0.071	1.58	-0.362	1.248	0.3125	1.336	-0.295	0.144	0.2945	0.595	-0.099
PFI1230c	PFI1230c::hypothetical protein, conserved	2.902	0.958	4.528	-1.645	2.943	1.638	4.446	-1.237	1.076			-1.019
PFI0805w	PFI0805w::hypothetical protein, conserved	0.8455	0.2893	0.7382	0.03833	0.51	0.4988	0.731	-0.2435	0.1273	0.2585	0.07933	-0.2432
PFB0515w	PFB0515w::hypothetical protein	0.702	0.228	0.687	-0.059	0.608	0.491	0.655	-0.236		0.12	0.049	-0.132
PF14_0710	PF14_0710::hypothetical protein	1.034	0.4087	0.8825	-0.014	0.644	0.5276	1.143	-0.153	0.09925	-0.09927	0.0107	-0.136
PF14_0423	PF14_0423::Ser/Thr protein kinase, putative	1.058	0.09933	1.413	0.1975	0.8447	0.612	1.391	-0.063	-0.24	-0.001	0.1235	-0.4165
PFE1185w	PFE1185w::transporter, putative	1.01	-0.0355	0.844	-0.069	0.7235	0.263	0.9565	-0.348	0.1305	-0.004	-0.004	-0.1735
PFI0695c	PFI0695c::phospholipid or glycerol acyltransferase, putative	1.058	-0.269	0.9045	-0.229	0.604	0.116	0.813	-0.282	-0.0275	-0.1285	0.0425	-0.2785
MAL8P1.112	MAL8P1.112::hypothetical protein, conserved	1.194	0.0805	0.947	-0.1875	1.023	-0.049	1.505	-0.2315	0.0865	-0.029	-0.131	-0.1495
PFB0932w	PFB0932w::hypothetical protein	1.031	0.053	0.738	0.124	0.53	0.315	0.794	-0.238	-0.273	-0.253	0.158	0.026
PFA0375c	PFA0375c::lipid/sterol:H+ symporter	0.8278	-0.091	0.5882	-0.398	0.65	0.01033	1.049	-0.3943	-0.3797	-0.08333	-0.1945	-0.27
PFC1075w	PFC1075w::hypothetical protein	0.443	-0.145	0.439	0.037	0.821	-0.078	0.408	-0.248	0.037	0.384	0.536	0.155
PFF0355c	PFF0355c::hypothetical protein, conserved	0.5755	0.0365	0.483	0.192	0.598	0.199	0.409	-0.2835	0.023	0.351	0.215	0.3905
PFL0895c	PFL0895c::hypothetical protein, conserved	1.8	0.402	0.478	-0.73	1.804	0.093	1.109	-0.6135	0.402	0.4515	0.239	0.188
PFC0410w	PFC0410w::rat BRAIN protein-like	1.242	0.48	0.106	-0.236	1.867	0.499	1.21	-0.476	0.403	0.528		0.05
PF13_0180	PF13_0180::chaperonin, putative	1.016	0.174	0.309	-0.216	1.366	0.484		-0.53	0.433	0.822	0.636	0.071
PFB0345c	PFB0345c::cysteine protease, putative	0.3975	0.2675	0.5265	-0.53	1.248	0.001	1.22	-0.273	0.473	0.292	0.8355	0.1825
PF13_0275	PF13_0275::hypothetical protein	2.114	-0.342	0.148	2.117	2.554	0.244	1.159	-0.066	0.302	0.308	1.076	0.414
PFE0325w	PFE0325w::hypothetical protein, conserved	0.4096	0.1302	0.4405	1.044	0.7888	-0.048	0.2394	0.2801	0.036	-0.05025	0.4402	0.2671
PF10_0131	PF10_0131::hypothetical protein	1.266	0.1445	0.6545	0.9145	1.454	-0.372	0.6005	0.7075	-0.2065	0.2565	0.621	0.0185
PFE0460c	PFE0460c::hypothetical protein, conserved	0.552	0.32	0.224	0.655	0.919	0.372	0.171	0.418	0.243	0.672	0.541	0.171
chr4-tRNA-Asn-1	chr4-tRNA-Asn-1::chr4-tRNA-Asn-1	0.981	-0.054	0.6	0.966	1.435	0.373	0.391		0.579	0.919	0.965	-0.254
PFI0925w	PFI0925w::gamma-glutamylcysteine synthetase	1.245	0.1925	-0.042	0.493	1.04	0.4665	0.396	0.477	0.248	0.352	0.231	0.583
PFL1240c	PFL1240c::hypothetical protein, conserved	0.793	0.164	0.09667	0.403	0.692	0.4767	0.4557	0.1143	-0.081	0.04233	0.1638	0.2123
PFC0940c	PFC0940c::hypothetical protein, conserved	2.457	0.5895	-0.552	0.7725	1.902	1.228	1.2	0.8795	-0.164	0.172	0.7905	0.589
PFB0875c	PFB0875c::Chromatin-binding protein, putative	0.581	0.1425	0.1015	0.31	0.338	0.5875	0.31	0.2755	-0.0645	0.027	0.247	0.3225
PF13_0258	PF13_0258::sexual stage-specific protein kinase	0.808	0.3113	0.1535	0.4273	0.3873	0.478	-0.077	0.406	-0.036	0.2233	0.3485	0.3973
PFL1530w	PFL1530w::asparagine-rich protein, putative	1.052	0.6607	0.283	0.4058	0.4293	0.4967	0.06133	0.103	-0.106	0.117	0.2387	0.334
PFL0330c	PFL0330c::DNA-directed RNA polymerase III subunit, putative	0.4893	0.1183	0.3267	0.2708	0.2043	0.445	0.06833	0.2062	-0.1137	0.197	0.286	0.1402
PFF1425w	PFF1425w::RNA binding protein, putative	0.864	-0.0525	0.5115	0.39	0.422	0.5135	0.44	0.166	-0.207	0.459	0.303	0.102
MAL8P1.92	MAL8P1.92::ATPase, putative	0.8265	0.0385	0.152	0.3565	0.418	0.2465	0.3215	-0.099	-0.254	0.222	0.3065	0.2205
PFC0390w	PFC0390w::hypothetical protein, conserved	0.68	0.492	0.155	0.2865	0.466	0.4105	0.227	0.4485	0.0085	0.184	0.0475	-0.124
tRNA_RNA-Leu	tRNA_RNA-Leu::tRNA_RNA-Leu	0.476	0.154	0.001	0.534	0.758	0.282	0.528	-0.198	0.17	-0.118	-0.312	0.334
MAL7P1.15	MAL7P1.15::hypothetical membrane protein, conserved	0.4	0.1331	0.2532	0.3203	0.6986	0.09771	0.2091	0.02526	-0.05843	-0.05243	-0.3978	0.2609
PF13_0146	PF13_0146::hypothetical protein, conserved	0.6483	0.0003333	0.04817	0.428	0.7963	0.04067	0.324	0.319	0.07167	-0.068	-0.2145	0.342
PF14_0688	PF14_0688::hypothetical protein, conserved	1.254	-0.13		0.806	1.314	-0.031	-0.52	0.112	-0.272	-0.27	-0.136
MAL8P1.154	MAL8P1.154::hypothetical protein, conserved	2.295	0.423	-0.5892	0.9092	2.867	0.7305	0.008333	0.7952	0.08075	0.2213	0.2907	0.8657
MAL7P1.170	MAL7P1.170::ring stage expressed protein	2.817	-0.44	0.201	1.001	2.688	0.177	0.263	0.296	0.234	-0.441	-0.08	0.113
PF11_0259	PF11_0259::hypothetical protein	1.634	-0.077	0.031	0.352	1.428	0.212	-0.04	-0.051	0.011	-0.21	-0.449	0.159
PFF0480w	PFF0480w::hypothetical protein, conserved	1.415	-0.04767	0.08283	0.2717	1.645	0.1927	-0.2688	0.174	0.168	-0.1993	-0.1185	0.1813
PF11_0151	PF11_0151::GTPase activating protein, GAP	1.206	-0.014	-0.017	0.107	1.343	0.246		-0.071	-0.087	-0.291	-0.208	0.63
MAL8P1.7	MAL8P1.7::hypothetical protein	1.733	0.165	0.1947	0.39	2.101	0.77	-0.1723	-0.027	-0.188	0.03067		0.488
PF08_0124	PF08_0124::hypothetical protein, conserved	0.9085	0.183	0.1095	-0.0305	1.048	0.1635	0	0.0445	-0.23	0.054	0.1445	0.3585
PFF0325c	PFF0325c::hypothetical protein, expressed, conserved	0.888	0.4768	0.002833	0.5727	1.078	0.5743	0.1146	0.5215	0.085	0.3433	-0.454	0.3797
PF14_0306	PF14_0306::hypothetical protein	1.763	0.318	-0.001	0.231	1.478	0.661	-0.008	1.049	-0.202	0.228	-0.727	0.337
PFI1505c	PFI1505c::hypothetical protein, conserved	0.8365	-0.07	0.0045	0.3165	0.9395	0.2925	0.0895	0.3675	0.1975	0.3285		-0.2195
PF14_0093	PF14_0093::hypothetical protein	1.095	0.132	0.278	0.513	1.093	0.3925	-0.096	0.248	0.3535	0.018	-0.396	0.036
PF13_0212	PF13_0212::hypothetical protein, conserved	1.001	0.07	0.245	0.258	0.484	0.444	0.144	0.105	0.037	0.091	-0.144	0.158
PFF1240w	PFF1240w::poly(A) polymerase PAP, putative	0.633	0.113	0.1135	-0.056	0.2785	0.2515	0.2155	0.158	0.062	0.131	-0.0735	-0.0215
PFB0075c	PFB0075c::hypothetical protein	0.696	0.213	0.107	0.132	0.536	0.417	0.168	0.15	-0.014	0.278	-0.199	-0.092
MAL7P1.155	MAL7P1.155::hypothetical protein, conserved	0.5413	0.1388	-0.039	0.403	0.8115	0.1965	0.2593	0.08808	-0.008	0.05725	0.112	-0.1128
MAL13P1.310	MAL13P1.310::cysteine protease, calpain family	0.8013	0.3405	0.08725	0.1305	0.738	0.5873	0.471	0.1265	0.142	0.0445	-0.1357	0.05933
PFL0275w	PFL0275w::hypothetical protein, conserved	1.03	0.4773	-0.037	0.139	1.371	0.6537	0.7505	0.2232	0.53	0.47	0.038	0.176
MAL8P1.23	MAL8P1.23::ubiquitin-protein ligase 1, putative	0.4488	0.1661	-0.003273	0.1072	0.6608	0.1388	0.3083	0.07084	-0.01331	0.05277	-0.047	0.03319
PFL1875w	PFL1875w::hypothetical protein, conserved	1.319	0.3945	-0.0945	0.084	1.464	0.554	0.8915	-0.24	-0.0025	0.171	0.1345	-0.2785
PF10_0350	PF10_0350::hypothetical protein	1.171	0.645	-0.194	0.338	2.764	0.61	0.812	0.157	0.595	0.2085		-0.52
PF14_0029	PF14_0029::hypothetical protein	0.775	0.1427	0.1978	0.6112	1.085	0.391	0.3392	0.0125	-0.09858	-0.0965	-0.351	-0.089
PF08_0122	PF08_0122::hypothetical protein	1.281	0.312	0.5473	0.9292	1.973	0.6687	0.86	0.007833	0.1097	0.2243	-0.505	-0.5055
PFL2250c	PFL2250c::rac-beta serine/threonine protein kinase, PfPKB	0.427	0.01	0.138	0.509	1.145	-0.008	0.1785	0.1865	0.3595	0.233	-0.184	0.097
PF07_0126	PF07_0126::hypothetical protein, conserved	0.519	0.009	0.052	-0.043	0.601	0.155	0.2835	0.2165	-0.2365	0.056	0.123	0.212
PFI1290w	PFI1290w::protein kinase, putative	1.109	-0.261	-0.163	0.174	1.202	-0.17	0.657	0.11	-0.145	0.004	0.228	0.467
MAL13P1.338	MAL13P1.338::u1 small nuclear ribonucleoprotein, putative	0.4635	-0.026	0.4885	0.3075	1.081	0.1715	-0.0215	0.7055	0.1575	0.2275	0.144	0.4045
chr12-tRNA-Gln-1	chr12-tRNA-Gln-1::chr12-tRNA-Gln-1	0.417	-0.518		0.557	3.475	0.225	-0.072	1.594	0.252	0.379	0.617
chr5-tRNA-Glu-1	chr5-tRNA-Glu-1::chr5-tRNA-Glu-1	0.736	0.01	0.315	0.143	3.449	0.694	0.127	0.42	0.546	1.005	1.456	0.934
PFC0241w	PFC0241w::hypothetical protein, conserved	0.325	0.128	-0.192	0.176	0.801	0.352	0.102	-0.092	-0.045	-0.051	0.514	-0.062
PF14_0477	PF14_0477::signal recognition particle 54 kDa protein, putative	0.165	0.113	-0.1085	-0.056	0.4895	0.0945	0.104	-0.0605	-0.0545	-0.0615	0.336	0.0155
PF14_0466	PF14_0466::hypothetical protein	0.278	-0.091	0.222	0.226	0.563	0.18	0.142	0.054	-0.044	-0.065	0.341	0.209
PFC1050w	PFC1050w::hypothetical protein, conserved	0.481	-0.291	0.048	0.242	1.007	-0.047	0.186	0.077	-0.101	-0.246	0.293	0.1
PFE0610c	PFE0610c::CDK-activating kinase assembly factor, putative	0.573		0.16	0.112	1.21	0.079	0.128	-0.455	0.215	0.029	0.514	-0.042
PF14_0576	PF14_0576::ubiquitin carboxyl-terminal hydrolase, putative	0.644	-0.169	-0.006	0.086	1.177	-0.09	0.078	-0.052	0.226	-0.057	0.236	-0.026
MAL8P1.155	MAL8P1.155::hypothetical protein	1.209	0.196	0.269	-0.019	1.861	0.418	0.457	0.194	-0.065	-0.337	0.86	0.066
PFF0100w	PFF0100w::putative ATP dependent RNA helicase	1.534	-0.3865	0.025	0.3965	1.772	0.0915	-0.177	0.584	0.4335	0.218	0.649	0.1875
MAL13P1.230	MAL13P1.230::hypothetical protein, conserved	1.291	-0.402	-0.4085	0.0865	1.71	0.003	-0.5655	0.3295	0.005	0.2415		0.0135
PFL1985c	PFL1985c::hypothetical protein, conserved	0.506	-0.5285	0.1155		0.835	0.133	-0.169	0.16	0.188	0.092	0.042	0.057
PF14_0271	PF14_0271::hypothetical protein	0.9985	-0.217	-0.275	0.304	1.5	0.7535	-0.081	0.068	0.113	0.5655	0.159	0.2265
PFI1180w	PFI1180w::hypothetical protein, conserved	0.19	0.1465	0.063	0.0075	0.4265	0.3325	0.179	0.227	0.374	0.09	-0.1655	0.084
PF11_0399	PF11_0399::hypothetical protein	0.494	0.434	0.253	0.085	0.762	0.432	0.136	0.294	0.194	0.054	-0.165	0.09
PFA0205w	PFA0205w::hypothetical protein	0.68	0.703	0.271	0.404	1.278	0.571	0.2025	0.537	0.4285	0.6665	-0.189
PF10_0210	PF10_0210::deoxyribose-phosphate aldolase, putative	1.248	0.543	0.668	1.034	2.045	0.779	0.456	0.416	0.759	0.989	-0.569	0.178
PFI1260c	PFI1260c::Histone deacetylase	0.45	0.5865	0.299	0.1115	0.945	0.7025	0.2995	0.1035	0.5565	0.536	-0.2725	0.3075
PF08_0001	PF08_0001::hypothetical protein	0.796	0.087	0.195	0.42	1.471	0.37	0.534	0.278	0.589	0.827	-0.788	0.614
PFE0875c	PFE0875c::hypothetical protein, conserved	0.848	0.4135	0.44	0.289	0.904	0.6725		0.6	0.291	0.9765	-1.026	0.7105
PFL1450c	PFL1450c::hypothetical protein, conserved	0.9955	0.2835	0.588	0.075	0.601	0.3505	0.412	0.3305	0.8145	0.2545	-0.727	0.023
PF14_0738	PF14_0738::lysophospholipase, putative	1.017	0.251	0.773	0.557	1.272	0.703	0.478	0.468	0.485	0.381	-1.174	0.154
PFL1395c	PFL1395c::hypothetical protein, conserved	0.2044	0.1975	0.348	0.2056	0.189	0.4198	0.362	0.261	0.3054	0.1842	-0.0835	-0.0075
MAL8P1.104	MAL8P1.104::CAF1 family ribonuclease, putative	0.5337	0.5782	0.5258	0.4	0.423	0.4572	0.52	0.1983	0.172	0.2262	-0.3122	0.2093
PFB0380c	PFB0380c::hypothetical protein	0.4207	0.473	0.3693	0.3113	0.4387	0.558	0.4283	0.298	0.2143	0.3497	-0.099	0.01367
PF11_0503	PF11_0503::hypothetical protein	3.613	1.945	3.848		3.105	2.63	2.198	1.36	2.389	2.532	-0.996	0.437
PFB0210c	PFB0210c::hexose transporter, PfHT1	0.673	0.289	0.601	0.5135	0.4465	0.258	0.5495	0.2335	0.399	0.4185	-0.26	0.0565
MAL8P1.163	MAL8P1.163::hypothetical protein, conserved in P.falciparum	1.303	0.945	1.244	0.331	1.357	1.159	0.96	0.655	0.339	0.707	-0.109	0.383
PF13_0357	PF13_0357::hypothetical protein, conserved	0.9945	0.1275	0.6725	0.2945	0.246	0.744	0.545	0.3645	0.1895	0.3515	-0.184	0.0735
PFI0605c	PFI0605c::hypothetical protein, conserved	0.365	0.0425	0.4035	0.176	0.1145	0.2965	0.33	0.1825	0.1345	0.2045	-0.0545	-0.05
PF10_0251	PF10_0251::hypothetical protein	0.7524	0.6603	0.4323	0.3295	1.16	0.8835	1.109	0.8301	0.46	0.5908	0.2615	0.3873
PFB0355c	PFB0355c::cysteine protease, putative	3.058	2.325	3.345	2.822	3.798	2.414	-1.345	0.5645	2.387	2.216	-0.274	0.7925
PFL2120w	PFL2120w::hypothetical protein, conserved	0.6875	0.561	0.8065	0.637	0.4845	0.3825	0.0765	0.18	0.59	0.525	-0.082	0.227
PFL0305c	PFL0305c::hypothetical protein, conserved	0.725	0.4365	0.743	0.895	0.92	0.7015	0.453	0.206	1.464	0.4525	-0.2065	-0.1005
PF14_0298	PF14_0298::hypothetical protein	1.273	0.431	0.841	1.847	0.781	0.918	0.122	0.451	0.721	0.402	-0.69	0.341
PF11_0290	PF11_0290::hypothetical protein	0.558	0.2735	0.537	0.719	0.283	0.4855	0.2845	0.1485	0.77	0.2565	-0.283	0.6195
PFE1420w	PFE1420w::F-actin capping protein, alpha subunit, putative	0.672	0.345	0.493	0.534		0.424		0.067	0.683	0.415	-0.511	0.34
PF14_0578	PF14_0578::hypothetical protein	0.493	0.088	0.463	0.301	0.373	0.259	0.377	0.42	0.439	-0.078	-0.082	0.341
PFL0795c	PFL0795c::hypothetical protein, conserved	1.241	0.602	1.493	1.068	1.621	1.036	0.982	1.406	1.514	0.584	0.566	1.059
PF14_0360	PF14_0360::hypothetical protein	1.036	-0.25	0.766	0.736	0.666	0.339	0.734	0.343	0.617	0.244	0.318	0.285
PF10_0344	PF10_0344::glutamate-rich protein	1.569	0.116	0.126	1.115	1.701	1.772	0.1065	0.752	2.325	1.596	0.208	1.202
PFF1590w	PFF1590w::rifin			-0.181	0.533	0.49	0.468	-0.172	0.289	0.989	1.079	-0.178	0.289
PF10_0170	PF10_0170::hypothetical protein	2.082	0.218	0.439	0.111	1.509	0.66	0.129	0.096	1.435	0.252	0.042	0.494
PFE0370c	PFE0370c::subtilisin-like protease precursor, putative	1.581	0.4085	0.0485	0.3315	1.137	0.8105	0.1195	0.1465	1.818	0.329	-0.484	0.995
PF11_0033	PF11_0033::hypothetical protein	0.7085	0.071	0.075	0.2885	1.159	0.4305	-0.2455	0.5105	0.4185	0.288	-0.174	0.172
PFL2100w	PFL2100w::hypothetical protein, conserved	1.615	0.49	-0.0105	0.9435	1.55	0.567	-0.2965	0.859	1.002	0.2975	0.179	0.663
PFF0535c	PFF0535c::trancription factor, putative	0.541	0.3215	-0.0765	0.4515	0.7975	0.4515	-0.0815	0.366	0.298	0.2715	-0.0635	0.2265
PF14_0139	PF14_0139::hypothetical protein	0.507	0.124	0.206	0.1475	0.657	0.365	0.081	0.181	0.3155	0.095	0.001	0.235
MAL13P1.332	MAL13P1.332::hypothetical protein, conserved	2.01	0.45	0.273	0.873	1.546	0.94	0.039	0.655	0.799	0.497	0.917	0.487
PF10_0361	PF10_0361::hypothetical protein	0.7487	0.367	-0.0125	0.1717	0.444	0.434	0.4145	0.04133	0.3987	0.4067	0.1275	0.2123
PF11_0188	PF11_0188::heat shock protein 90, putative	0.836	0.169	0.097	0.0735	0.229	0.3525	0.104	-0.101	0.302	0.46	-0.18	0.2875
PFI1680w	PFI1680w::hypothetical protein, conserved	0.6285	0.143	0.18	0.1195	0.428	0.1255	0.0045	-0.0215	0.1065	0.193	-0.018	0.3445
PFD0960c	PFD0960c::ribosomal protein L7Ae-related protein, putative	0.513	0.488	0.063	0.432	0.563	0.815	0.144	0.234	0.396	0.301		0.237
PF13_0178	PF13_0178::translation initiation factor 6, putative	0.342	0.359	-0.093		0.221	0.469	-0.049	0.052	0.303	0.177	-0.146	0.083
PFB0925w	PFB0925w::DnaJ protein, putative	2.332	0.107	0.5485	0.1535	2.282	-0.779	1.373	-0.101	0.382	-0.178	0.9995	0.066
PF07_0116	PF07_0116::hypothetical protein, conserved	1.167	-0.191	0.5753	0.2163	0.422	-0.01233	0.272	-0.1777	0.058	-0.01267	0.7113	0.406
PFL1010c	PFL1010c::hypothetical protein conserved	1.129	-0.5513	0.8423	0.6069	0.7466	-0.1978	0.2484	0.1644	0.08283	-0.311	0.6158	0.5142
PFL2420w	PFL2420w::hypothetical protein, conserved	0.6575	-0.184	0.166	0.23	0.6985	-0.0765	0.4555	0.052	-0.2645	-0.2175	0.688	0.2105
PF10_0227	PF10_0227::HORMA domain protein, putative	1.106	-0.578	0.525	0.313	0.898	-0.347	0.395	-0.341	-0.23	-0.338	0.818	0.107
PF10_0034	PF10_0034::hypothetical protein	0.76	-0.2055	0.508	-0.0475	0.5465	-0.087	0.1025	-0.3745	0.0905	-0.425	0.5505	-0.0945
PF11_0167	PF11_0167::hypothetical protein	0.655	-0.412	0.688	-0.245	1.112	-0.234	0.438	-0.189	-0.003	-0.25	0.448	0.115
PF11_0158	PF11_0158::hypothetical protein	0.2018	-0.1348	0.3087	-0.06567	0.468	-0.02975	0.182	-0.00175	0.1578	-0.2285	0.2617	-0.06875
PF14_0704	PF14_0704::hypothetical protein	1.239	-0.161	0.497		1.243	-0.031	0.4	0.099	0.441	-0.381	0.7435
PF07_0107	PF07_0107::hypothetical protein	1.361	-0.142	0.686	-0.113	1.167	-0.1845	0.679	-0.176	0.461	-0.841	0.8205	0.378
PFI0100c	PFI0100c::protein kinase, putative	1.017	-0.413	0.623	-0.062	0.839	0.152	0.694	-0.272	0.56	-0.293	0.8465	0.242
MAL8P1.81	MAL8P1.81::flavoprotein, putative	1.356	-1.119	1.594	0.384	1.552	-0.974	1.357	-0.261	0.256	-0.189	0.896	-0.183
PF13_0238	PF13_0238::conserved protein, putative	1.339	-0.4595	0.8435	0.303	0.6215	-0.5275	0.818	-0.1875	0.29	-0.1605	0.5025	0.081
PF10_0218	PF10_0218::citrate synthase, mitochondrial precursor, putative	0.3785	-0.068	0.4235	0.0215	0.399	-0.2025	0.472	-0.2275	0.2135	0.015	0.419	-0.2515
PF14_0714	PF14_0714::hypothetical protein, conserved	0.5755	-0.334	0.8615	0.0585	0.4645	-0.044	0.7165	-0.1085	0.409	-0.1395	0.503	-0.266
PF08_0119	PF08_0119::hypothetical protein, conserved	1.261	0.064	0.839		1.03	0.256	0.63	-1.029		-0.121	1.069	-0.087
PFI0625c	PFI0625c::hypothetical protein, conserved	0.6825	-0.148	0.4195	0.15	0.337	0.136	0.223	-0.355	0.1155	0.162	0.528	-0.136
PFE1195w	PFE1195w::karyopherin beta	0.392	0.0355	0.366	-0.027	0.397	0.145	0.4155	-0.3615	0.2335	0.176	0.3195	0.0085
PF07_0092	PF07_0092::hypothetical protein, conserved	0.4775	0.3425	0.409	1.247	0.378	0.4645	1.24	0.1175	0.293	0.509	0.5845	0.2015
MAL13P1.308	MAL13P1.308::hypothetical protein, conserved	0.433	0.3925	0.2761	0.5433	0.2062	0.5052	0.6461	-0.0655	0.6827	0.5251	0.2473	0.2915
PF11_0527	PF11_0527::hypothetical protein	1.036	0.28	0.73	0.917	0.722	0.528	0.9185	-0.2495	0.5185	0.414	0.0215	-0.125
PFC0150w	PFC0150w::hypothetical protein, conserved	0.1755	0.043	-0.035	-0.134	0.271	0.2375	0.239	-0.1845	0.0975	0.01	-0.199	-0.371
PF13_0159	PF13_0159::nucleotidyltransferase, putative	0.243	-0.233	0.053	-0.314	0.481	0.079	0.022	-0.34	0.449	-0.056	-0.322	-0.47
PF14_0101	PF14_0101::hypothetical protein	0.5129	0.1184	0.09929	0.03186	0.4306	0.07643	0.056	-0.02229	-0.2106	0.07071	-0.06757	-0.1321
PF14_0100	PF14_0100::cytidine triphosphate synthetase	0.6115	0.0085	0.009	-0.018	0.5845	0.24	0.164	-0.134	-0.203	0.2415	-0.08	-0.1795
MAL7P1.152	MAL7P1.152::hypothetical protein, conserved	0.4535	-0.0705	-0.138	-0.173	0.4675	-0.145	0.2455	-0.2855	-0.0005	-0.0375	-0.5145	-0.0705
PF10_0025	PF10_0025::PF70 protein	1.234	-0.04	-0.409	-0.1705	1.188	0.2645	0.6375	-1.018	0.041	-0.0105	-0.7875	-0.4385
PF14_0561	PF14_0561::hypothetical protein	0.655	-0.172	0.0125	-0.082	0.29	0.141	-0.0165	-0.141	0.0175	-0.0325	-0.449	-0.338
PFF1265w	PFF1265w::oxidoreductase, short-chain dehydrogenase family, putative	0.675	-0.2705	0.156	-0.0075	0.4395	-0.0835	0.2435	-0.3515	0.163	-0.006	-0.8295	-0.3815
PF10_0126	PF10_0126::hypothetical protein, conserved	0.2285	-0.061	0.2245	0.0065	0.342	0.1275	0.1425	-0.1405	-0.0335	0.023	-0.3455	-0.1745
MAL13P1.222	MAL13P1.222::hypothetical protein, conserved	0.928	0.097	0.173	0.3315	0.7633	0.2723	0.3437	0.003	0.006333	-0.198	-0.87	-0.4817
MAL8P1.35	MAL8P1.35::exonuclease, putative	0.842	0.249	0.2525	0.015	0.732	0.1185	0.1745	-0.173	0.289	-0.055	-0.639	-0.29
PFI0110c	PFI0110c::protein kinase, putative	0.811	0.003	0.0635	0.2505	0.992	0.255	0.134	-0.2835	0.4265	0.06	-0.966	-0.3255
PFE1600w	PFE1600w::hypothetical protein, conserved in P. falciparum	1.526	-0.0765	0.2135	0.653	1.956	0.2845	0.5675	0.086	0.188	0.071	-1.296	-0.076
PFL1885c	PFL1885c::calcium/calmodulin-dependent protein kinase 2, putative	1.361	-0.1035	0.2275	0.1675	1.27	0.3315	0.2565	-0.2395	0.106	-0.133	-0.6725	-0.248
PFL2180w	PFL2180w::50S ribosomal protein L3, putative	0.836	0.201	0.19	-0.108	0.912	0.24	0.222	0.075	-0.017	0.076	-0.45	-0.08
PF10_0380	PF10_0380::trophozoite antigen R45, putative	1.2	-0.087	-0.148	-0.094	1.258	0.0875	0.1875	-0.2295	-0.512	-0.0775	-0.8735	-0.3325
PF14_0594	PF14_0594::hypothetical protein	0.488	0.1643	0.011	0.071	0.7328	0.1175	0.6397	0.04633	-0.1405	0.0005	-0.4673	-0.222
PF14_0255	PF14_0255::hypothetical protein	0.9225	0.031	-0.195	0.261	0.4535	0.0665	0.331	-0.0685	-0.0255	-0.038	-0.236	-0.0135
PF11_0395	PF11_0395::guanylyl cyclase	0.1987	0.1654	-0.2231	-0.2097	0.5717	0.1974	0.1361	-0.3902	0.09436	0.01986	-0.06793	-0.3702
PFA0215w	PFA0215w::hypothetical protein, conserved	0.4155	0.0725	-0.2318	-0.4298	0.92	0.2095	0.2227	-0.3827	0.03975	-0.2123	0.01533	-0.2657
MAL7P1.228	MAL7P1.228::Heat Shock 70 KDa Protein, (HSP70)	1.05	0.373	-0.5155	-0.549	1.357	0.612	0.698	-0.745	0.353	0.411	-0.1045	-0.26
PF14_0677	PF14_0677::RNA 3'-Terminal Phosphate Cyclase-like protein, putative	1.214	-0.016	-0.1575	-0.704	0.473	0.4705	0.533	-0.718	-0.0315	0.3465	-0.0625	-0.698
PF11_0325	PF11_0325::hypothetical protein	1.542	0.279	-0.175	-0.668	1.158	0.544	0.433	-0.42	0.097	0.11	0.084	-0.527
PF13_0219	PF13_0219::hypothetical protein, conserved	0.9445	0.1605	0.2465	-0.2825	0.6285	0.4285	0.2665	-0.1545	0.114	0.3065	0.028	-0.6665
PF10_0322	PF10_0322::S-adenosylmethionine decarboxylase-ornithine decarboxylase	0.2697	0.1968	0.03083	-0.186	0.345	0.1605	0.1517	0.1273	-0.09167	0.09017	-0.0003333	0.04633
PFD0285c	PFD0285c::lysine decarboxylase, putative	1.141	0.1597	-0.03667	-0.7638	1.543	0.496	0.308	0.251	0.08533	0.3263	-0.2355	0.2687
PFD1165w	PFD1165w::FIKK protein kinase	1.536	0.174	0.351	-0.949	1.495	0.0975	0.1805	-0.057	-0.2555	0.005	-0.022	0.1355
PF14_0338	PF14_0338::hypothetical protein	1.921	0.456	1.026	-1.212	1.667	0.7445	0.4425	-0.1915	0.246	0.4205	-0.431	-0.082
PF13_0184	PF13_0184::hypothetical protein, conserved	0.3995	0.268	0.184		0.3075	0.2235	0.154	-0.0775	0.093	0.2715	-0.147	-0.0225
PF14_0324	PF14_0324::hypothetical protein, conserved	0.961	0.6165	0.409	-0.501	1.152	0.5835	0.2925	-0.1955	0.0895	0.443	-0.039	-0.1025
PF14_0187	PF14_0187::glutathione S-transferase	0.347	0.049	0.073	0.103	0.387	0.222	-0.06	-0.177	0.166	-0.135	-0.068	-0.139
PFA0670c	PFA0670c::hypothetical protein, conserved in P. falciparum	0.335	-0.166	0.221	0.071	0.729	0.025	-0.212	-0.08	0.39	0.048	-0.04
PFI0700c	PFI0700c::Met-10+ like protein, putative	0.8895	-0.363	0.17	0.079	1.235	-0.021	0.296	-0.028	0.8155	0.454	0.141	0.016
PFD0110w	PFD0110w::normocyte-binding protein 1, pseudogene	1.795	-0.0006	-0.198	-0.4095	1.781	0.2062	-0.0835	-0.328	1.385	-0.022	-0.8097	0.748
PF13_0233	PF13_0233::myosin a	1.639	-0.196	-0.1705	-0.2025	1.292	0.139	0.3805	-0.0995	1.036	-0.322	-0.9655	0.1325
PFA0125c	PFA0125c::erythrocyte binding antigen-181	1.763	-0.6257	0.0195	-0.1957	2.108	-0.505	0.3295	-0.243	0.8163	-0.89	-0.005167	0.2627
PFD0095c	PFD0095c::hypothetical protein, conserved in P.falciparum	2.018	-0.612	0.4485	-0.313	2.028	0.1925	0.6265	-0.539	0.704	-0.6075	-0.059	-0.0135
PFD0185c	PFD0185c::peptidase	1.103	0	0.2525	-0.3475	1.494	0.1015	0.1225	-0.415	-0.0085	-0.3775	-0.214	-0.035
PFE0175c	PFE0175c::unconventional myosin pfm-b	2.252	-0.1375	0.7415	0.286	1.849	0.2955	1.063	0.027	0.872	-0.273	-0.4925	0.488
PFD0395c	PFD0395c::hypothetical protein, conserved	1.301	-0.243	0.194	0.532	0.975	0.086	0.354	0.014	0.74	-0.533	-0.29	0.251
PF14_0761	PF14_0761::fatty acyl CoA synthetase 1	1.057		0.313	0.1445	0.703	-0.0025	0.378	-0.0855	0.372	-0.4665	-0.028	0.108
MAL13P1.166	MAL13P1.166::hypothetical protein, conserved	0.532	-0.1515	0.2255	0.2425	0.754	0.16	0.237	0.036	0.5845	-0.0255	-0.077	0.0155
MAL7P1.141	MAL7P1.141::hypothetical protein, conserved	1.331	-0.202	0.686	0.495	1.229	0.312	0.495	0.125	1.003	-0.079		-0.141
PFD0900w	PFD0900w::hypothetical protein, conserved	1.075	0.2737	0.4057	-0.502	1.134	0.118	-0.031	-0.4883	1.162	-0.03567	0.291	-0.1037
PF13_0161	PF13_0161::hypothetical protein, conserved	3.126	0.06833	1.014	-0.1502	3.058	0.503	0.3733	-1.127	1.578	-0.2263	0.3323	-0.3992
PF14_0222	PF14_0222::hypothetical protein	1.367	0.1705	0.6075	0.062	1.776	-0.0925	-0.334	-0.271	0.638	0.099	0.0625	-0.1985
PF10_0301	PF10_0301::calmodulin, putative	0.658	0.045	0.389	-0.254	0.834	0.196	0.24	-0.177	0.411	-0.067	0.492
PF14_0281	PF14_0281::aspartyl protease, putative	1.179	0.0865	0.774	-0.645	1.669	0.4205	0.563	-0.363	0.907	0.1645	0.4175	-0.4185
PF13_0137	PF13_0137::hypothetical protein, conserved	1.268	0.09167	0.8623	-0.6118	1.592	-0.07367	0.478	-0.7028	0.344	0.194	0.3543	-0.3495
PF14_0527	PF14_0527::hypothetical protein	2.434	0.0065	1.039	-0.975	2.01	0.3435	0.889	-1.67	1.446	-0.027	-0.1825	-0.523
PF13_0019	PF13_0019::sodium/hydrogen exchanger, Na+, H+ antiporter	0.5013	0.1203	0.4977	-0.3605	0.709	0.05433	0.3857	-0.2562	0.5063	0.05967	-0.09567	-0.1315
PFI0360c	PFI0360c::hypothetical protein, conserved	2.067	0.016	0.083	-0.855	1.78	0.202	-0.081	-1.042	0.607	0.147	0.884	-0.749
PF14_0251	PF14_0251::hypothetical protein	0.861	-0.106	0.166	-0.304	0.562	0.102	0.083	-0.411	0.273	-0.025	0.52	-0.272
PF11_0416	PF11_0416::myosin heavy chain subunit, putative	0.782	-0.1845	0.363	-0.403	0.765	0.1	-0.074	-0.516	0.1545	-0.0345	0.1393	-0.117
PF14_0246	PF14_0246::phosphoenolpyruvate carboxylase, putative	0.5175	0.006	0.2965	-0.1335	0.241	-0.0315	0.2035	-0.353	0.4085	0.0215	-0.286	-0.1095
PF10_0180	PF10_0180::hypothetical protein	0.793	-0.1285	0.011	-0.126	0.3835	-0.0105	0.237	-0.2995	0.5145	-0.074	-0.157	-0.1825
PF11_0175	PF11_0175::heat shock protein 101, putative	1.2	0.0995	0.5305	-0.5305	1.073	0.1495	0.1505	-0.6475	0.069	-0.507	-0.5685	-0.5805
PFA0110w	PFA0110w::ring-infected erythrocyte surface antigen	0.917	-0.653	0.683	-1.942	1.228	-0.484	-0.1325	-2.126	0.1635	-0.479	-0.737	-1.621
MAL13P1.306	MAL13P1.306::hypothetical protein, conserved	0.4255	-0.2425	0.5025	-0.8675	0.755	-0.2295	0.1945	-0.7575	0.4555	-0.199	-0.411	-0.3385
PF11_0452	PF11_0452::hypothetical protein	0.7975	-0.378	0.1355		0.5905	-0.5355	0.4125	-0.8075	-0.0765	-0.263	-0.391	-0.7105
PFD1170c	PFD1170c::RESA-like protein, truncated	1.258	-0.273	0.257	-0.429	1.003	-0.173	0.186	-1.125	0.339	-0.03	-0.102	-0.777
PFA0485w	PFA0485w::dolichol kinase	0.61	-0.2745	0.055	-0.619	1.03	-0.169	0.069	-0.7565	-0.1005	-0.2995	-0.148	-0.568
PF14_0096	PF14_0096::hypothetical protein	0.512	-0.2125	-0.008	-0.303	0.472	0	-0.03	-0.574	-0.1535	-0.005	-0.333	-0.3205
PF14_0211	PF14_0211::hypothetical protein	0.361	-0.647	0.269	-0.48	0.566	-0.483	0.067	-0.6	0.164	0.099	-0.386	-0.427
PF14_0078	PF14_0078::HAP protein	0.2785	-0.0295	0.092	-0.015	0.256	-0.1475	0.102	-0.271	0.043	0.1025	-0.164	-0.037
PFD0440w	PFD0440w::peptidase, M22 family, putative	0.804	-0.1755	0.094	-0.535	0.8275	-0.4285	0.008	-0.4935	0.145	0.2825	-0.404	-0.145
PF14_0633	PF14_0633::hypothetical protein	1.166	-0.578	0.419	-0.764	0.69	-0.198	0.7995	-0.3935	-0.219	-0.1475	-0.182	-1.456
PF14_0156	PF14_0156::dimethyladenosine transferase, putative	0.614	-0.102	-0.05	-0.301	0.287	0.0295	0.4105	0.075	0.1135	-0.0745	-0.306	-0.5345
PFE1455w	PFE1455w::sugar transporter, putative	1.3	-0.7035	0.633	-0.7485	1.52	-0.559	1.349	-0.137	0.9355	0.118	-0.0645	-1.012
PF14_0740	PF14_0740::hypothetical protein		-0.276	0.065	-0.996	1.066	-0.347	1	-0.444	0.318	0.206	0.497	-0.833
MAL7P1.18	MAL7P1.18::serine/threonine protein kinase, putative	0.5323	-0.219	0.2657	-0.368	1.02	-0.05167	0.1767	-0.2457	-0.2163	-0.5593	-0.06783	-0.4117
PF14_0250	PF14_0250::hypothetical protein	1.333	-0.0765	0.4585	-0.2825	1.403	-0.536	0.679	0.1155	-0.3545	-0.3115	0.1835	-0.81
PF10_0021	PF10_0021::hypothetical protein	0.647	-0.223	0.38	-0.205	0.577	-0.308	0.057	-0.081	-0.053	-0.234	-0.001	-0.489
PFE0230w	PFE0230w::hypothetical protein, conserved	0.7687	0.049	0.6723	-0.742	1.196	-0.1193	0.4827	-0.045	-0.1963	-0.06	0.195	-0.465
PF14_0344	PF14_0344::hypothetical protein	1.015	-0.419	0.213	-0.3385	1.387	-0.297	-0.006	-0.8025	-0.039	-0.3755	0.5145	-0.7435
PFC0370w	PFC0370w::hypothetical protein, conserved	0.517	-0.2395	0.201	-0.185	0.6675	-0.0835	0.3635	-0.105	0.307	-0.5125	-0.136	-0.343
PFD0330w	PFD0330w::hypothetical protein, conserved	0.632	0.016	0.6525	-0.122	1.659	0.054	0.358	-0.8925	0.474	0.463	-0.0295	-0.962
PF11_0451	PF11_0451::hypothetical protein	0.417	0.038	0.159	-0.028	0.725	-0.1125	0.253	-0.253	0.445	0.2355	-0.0235
PFI0590c	PFI0590c::hypothetical protein, conserved	0.49	-0.046	0.458	-0.075	1.155	-0.05	0.28	-0.277	0.044	0.76	-0.259	-0.697
PFE1505w	PFE1505w::hypothetical protein, conserved		0.359	0.436	-0.456	1.484	0.212	0.401	-0.217	0.362	0.891	-0.078
PF14_0541	PF14_0541::V-type H(+)-translocating pyrophosphatase, putative	0.9915	0.294	1.569	-0.5725	1.466	0.3455	0.6295	-0.729	0.3175	0.152	0.147	-1.319
PFA0420w	PFA0420w::hypothetical protein, conserved	1.133	-0.014			0.985	0.283	0.467	-0.7	0.497	0.462	0.085	-1.045
MAL7P1.172	MAL7P1.172::hypothetical protein, conserved	0.5185	0.103	0.743	-0.3785	0.7565	0.0895	0.589	-0.5435	0.047	0.0735	-0.598	-0.5365
PF13_0182	PF13_0182::hypothetical protein, conserved	0.6727	0.168	0.452	-0.6435	0.493	0.222	0.5463	-0.449	0.04517	0.2047	-0.394	-0.594
PF07_0129	PF07_0129::acyl-coA synthetase, PfACS5	0.434	0.3245	0.1165	-0.3715	0.678	-0.024	0.373	-0.477	0.1925	0.2605	-0.2995	-0.248
PFB0275w	PFB0275w::metabolite/drug transporter, putative	0.64	-0.0175	0.4595	0.178	0.863	0.269	0.4325	-0.3585	0.8785	0.0235	-0.2565	-0.608
PF13_0074	PF13_0074::hypothetical protein	1.552	-0.07167	-0.1293	1.216	1.619	0.1393	1.003	0.9455	0.4923	-0.3367	0.0305	-0.604
MAL8P1.37	MAL8P1.37::lipoate-protein ligase, putative	1.119	0.104	-0.2935	0.213	0.768	0.5365	0.611	0.525	0.177	-0.0735	-0.006	-0.419
PF14_0497	PF14_0497::hypothetical protein	0.6285	-0.1415	-0.1535	0.024	1.044	0.206	0.8965	0.1305	0.144	-0.3445	0.2005	-0.0645
PFE1545c	PFE1545c::diaphanous homolog, putative	0.4359	0.1673	-0.1021	0.2483	0.2884	0.3782	0.3919	0.1431	-0.1083	-0.1205	-0.2394	-0.1103
PFB0835c	PFB0835c::hypothetical protein	0.4475	-0.011	0.638	0.262	-0.108	-0.0975	0.5315	0.137	0.4265	0.2545	-0.207	0.027
PFL1470c	PFL1470c::hypothetical protein, conserved	0.729	-0.021	1.115	-0.139	-0.1035	0.1435	0.946	0.4695	-0.312	0.054		0.3375
PF14_0197	PF14_0197::hypothetical protein	0.926	-0.339	0.864	-0.054	0.144	0.05	0.868	0.019	-0.101	0.13	-0.234	-0.127
PF11_0173	PF11_0173::oligosacharyl transferase STT3 subunit, putative	0.6	-0.1195	0.7055	0.114	0.3115	0.059	0.633	-0.0555	-0.157	0.1365	-0.374	-0.15
PF10_0244	PF10_0244::hypothetical protein	0.27	0.014	0.416	0.019	0.0685	-0.0395	0.2345	-0.1105	0.053	-0.052	-0.1345	-0.06
PFL2325c	PFL2325c::P. falciparum homologue of Drosophila nmda1 protein, putative	0.329		0.547	0.067	0.007	0.195	0.448	0.059	-0.026	0.246	-0.218	0.126
PFE1250w	PFE1250w::acetyl-CoA synthetase, PfACS10	0.422	0.041	0.7095	0.0975	-0.0105	0.0735	0.5115	-0.028	0.189	0.135	-0.1325	0.118
PF11_0036	PF11_0036::hypothetical protein, conserved	0.382	-0.082	0.429	0.2005	0.049	-0.272	0.8295	-0.103	0.178	0.1745		0.206
MAL8P1.26	MAL8P1.26::hypothetical protein, conserved	0.519	-0.186	0.308	0.192	-0.06	-0.268	0.566	-0.101	-0.078	-0.14		0.15
PFI0720w	PFI0720w::transporter	0.6805	-0.175	0.466	0.208	0.1345	-0.1555	0.4415	-0.1195	0.016	-0.079	-0.44	-0.049
PF13_0205	PF13_0205::tryptophan--tRNA ligase, putative	0.7225	-0.2125	0.3025	0.418	0.4565	-0.1765	0.1665	0.0495	-0.086	-0.035	-0.437	-0.2315
PF07_0085	PF07_0085::ferrodoxin reductase-like protein	0.679	-0.3405	1.172	0.1145	0.942	-0.0765	0.251	0.108	0.258	-0.118	-0.4805	0.066
PF11_0471	PF11_0471::hypothetical protein	0.2145	-0.188	0.2075	0.1565	0.1885	-0.1455	0.115	0.055	0.0035	0.012	-0.103	-0.022
PF14_0751	PF14_0751::fatty acyl coenzyme A synthetase-1, putative	0.819		1.129	0.504	0.914	-0.531	0.513	-0.058	0.455		-0.611	0.149
PF10_0154	PF10_0154::ribonucleotide reductase small subunit, putative	0.949	-0.139	0.479	0.188	0.39	-0.019	0.429	-0.069	0.403	0.145	-0.515	-0.096
MAL8P1.132	MAL8P1.132::kinesin-like protein, putative	0.553	-0.16	0.6195	0.115	0.562	-0.0625	0.164	0.209	0.287	-0.2165	-0.1575	-0.492
MAL13P1.48	MAL13P1.48::hypothetical protein, conserved	1.437	-0.1735	1.407	0.123	0.4655	0.094	0.3345	0.184	-0.0555	-0.1795	0.1755	-0.38
PF14_0075	PF14_0075::plasmepsin, putative	0.731	-0.0955	0.65	0.0325	0.198	0.1325	-0.0555	-0.1705	-0.1695	0.197	-0.094	0.035
MAL8P1.44	MAL8P1.44::hypothetical protein	0.425	0.377	0.689	0.404	0.056	0.427	0.621	1.003	-0.902	-0.154	1.07	-0.045
PFC0860w	PFC0860w::kinesin, putative	0.262	0.184	0.6075	0.6485	0.2005	0.4105	0.182	0.7565	-0.3795	0.068	0.6625	-0.121
PF14_0436	PF14_0436::helicase, truncated, putative	0.142	0.229	0.347	0.151	0.323	0.218	0.406	0.427	-0.315	0.006	0.265	0.133
PFE0430w	PFE0430w::ATP-dependent RNA helicase, putative	0.027	0.125	0.3403	0.2072	-0.212	0.06	0.5113	0.4795	-0.4107	-0.223	0.122	0.1248
PF10_0058	PF10_0058::DnaJ protein, putative	-0.189	-0.032	0.4718	0.5572	0.4813	0.144	0.2215	0.199	-0.38	-0.02133	0.4008	0.2317
PF14_0555	PF14_0555::hypothetical protein	1.234	0.263	0.426		0.66	0.764	-0.12	-0.129	0.202	0.614	1.437	0.604
PF10_0364	PF10_0364::hypothetical protein	1.056		0.136	1.979	0.315	0.478	-0.485	0.228		-0.001	0.718	0.255
PFD0860w	PFD0860w::hypothetical protein, conserved	0.6495	0.073	0.7975	0.898	0.3845	0.724	-0.595	0.501	0.09	0.3215	0.554	0.0625
chr4-tRNA-Ala-1	chr4-tRNA-Ala-1::chr4-tRNA-Ala-1	0.139	0.264	0.505	0.095	0.855	0.666	0.062	0.199	-0.235	0.374	0.458	0.083
PFA0430c	PFA0430c::hypothetical protein, conserved	-0.0465	0.419	0.533	0.073	0.5205	0.501	-0.025	0.238	0.0475	0.2195	0.425	0.084
PF10_0319	PF10_0319::hypothetical protein	-0.064	0.191	0.441	-0.171	0.683	0.2915	-0.082	0.1085	0.052	0.1235	0.077	0.2825
PFB0190c	PFB0190c::hypothetical protein	0.00925	0.2935	0.1906	0.03825	0.355	0.287	0.2203	-0.02708	0.3075	0.1995	0.3395	0.2512
MAL7P1.175	MAL7P1.175::protein kinase, putative, pseudogene	0.175	0.3255	0.109	0.159	0.6245	0.1455	0.124	0.0405	0.384	0.1975	0.2865	0.4155
c5rRNA28s	c5rRNA28s::c5rRNA28s	-0.278	0.191	0.197	0.192	0.804	0.4825	-0.171	0.0505	0.4	0.165	0.491	0.548
PFC0880c	PFC0880c::hypothetical protein, conserved	0.7945	0.1055	-0.001	0.198	0.2745	0.3795	0.3685	1.349	0.4165	0.2285		1.257
PFI0225w	PFI0225w::Ubiquitin carboxyl-terminal hydrolases family 2, putative	0.3523	0.05783	0.204	0.025	0.091	0.2083	0.288	0.4487	0.2663	0.246	-0.023	0.367
bDd2ste_25	bDd2ste_25	0.645	0.555	-0.037		1.078	0.549	0.171	0.861	0.089	0.343		1.337
PF14_0648	PF14_0648::hypothetical protein	0.862	0.263	0.141	0.0565	1.393	0.359	0.1425	0.6295	0.249	0.083	0.7985	1.218
PF14_0162	PF14_0162::hypothetical protein	1.399	0.448	0.177	0.101	1.893	1.127	0.217	1.146	0.868	0.562	0.766	1.171
PFF1195c	PFF1195c::hypothetical protein, conserved	0.654	0.3905	0.289	0.3605	0.9045	0.4145	-0.192	0.6175	0.462	0.3925	0.7145	0.447
MAL8P1.43	MAL8P1.43::u5 snrnp-specific protein, putative	0.493	-0.025	-0.187	0.057	0.581	0.169	0.046	0.446	-0.08	0.05	0.465	0.409
PFI1135c	PFI1135c::OTU-like cysteine protease, putative	0.746	-0.526	0.217	-0.168	1.454	0.414	0.421	-0.055		0.144	1.21
PFA0070c	PFA0070c::hypothetical protein pseudogene	0.609	-0.182	0.395	-0.067	0.852	0.245	0.482	0.296	0.477	0.206	0.574	1.428
chr4-tRNA-Glu-1	chr4-tRNA-Glu-1::chr4-tRNA-Glu-1	0.855	-0.737	1.286	0.377	2.675	-0.134	0.924	0.719	0.747		1.59	1.885
PFD0100c	PFD0100c::surface-associated interspersed gene 4.1, (SURFIN4.1)	2.986	0.319	1.004	0.685	2.905	0.376	1.081	0.709	1.609	0.0805	0.5865	2.315
PF14_0374	PF14_0374::hypothetical protein	1.149	0.2315	0.998	0.758	1.625	0.1325	0.5365	0.7595	0.6715	0.243	0.9055	1.738
PFL0920c	PFL0920c::hypothetical protein, conserved	0.646	-0.095	0.9015	0.039	0.931	0.177	0.6735	0.0995	-0.1895	0.019	0.529	1.042
MAL13P1.395	MAL13P1.395::krox-like protein, putative	1.573	-0.082	0.488	-0.528	1.494	0.1075	0.8895	2.092	0.3505	0.1265	1.12	3.18
PF10_0381	PF10_0381::DnaJ protein, putative	1.243	-0.066	0.088	0.344		-0.177	-0.372	0.372	0.353	0.019	0.63	1.068
PFI0920c	PFI0920c::Dihydrouridine synthase, putative	0.709	-0.109	0.5125	0.4845	0.4625	0.1675	0.133	-0.134	-0.28	0.205	0.1495	0.6635
PF14_0113	PF14_0113::hypothetical protein	1.478	0.028	0.374	0.721	0.9255	0.399	-0.6055	-0.1355	-0.1915	0.166	0.4945
PF11_0440	PF11_0440::hypothetical protein	0.434	0.064	0.007	0.183	0.29	0.003	-0.034	0.383	-0.227	-0.046	0.264	0.148
PFI1440w	PFI1440w::hypothetical protein, conserved	0.951	-0.148	0.0815	0.386	0.7265	0.136	0.22	0.891	-0.389	0.0415	0.0965	0.806
PFC0085c	PFC0085c::hypothetical protein, conserved	0.794	-0.183	0.172	0.589	0.552	0.069	-0.093	0.336	-0.627	-0.051	0.049	0.498
PF14_0116	PF14_0116::hypothetical protein	0.3895	-0.267	-0.091	0.474	0.7865	-0.182	0	0.55	-0.0385	-0.343	0.055	0.54
PF13_0104	PF13_0104::hypothetical protein, conserved	0.7785	-0.2805	0.321		0.8655	-0.6985	-0.167	0.9285	-0.1525	-0.2625	0.53	0.6885
PFD1155w	PFD1155w::erythrocyte binding antigen-165	1.244	-0.174	0.717	0.8305	1.463	-0.1685	-0.3515	1.393	0.095	-0.9205	0.643
PFI1330c	PFI1330c::hypothetical protein, conserved	0.683	-0.016		0.48	0.676	0.213		1.039	0.032	0.184	0.304	1.079
PF13_0241	PF13_0241::peptidase, putative	0.5365	0.032	-0.1265	0.5495	0.516	0.1845	-0.545	0.6005	-0.187	0.093	0.3315	0.796
PFF0490w	PFF0490w::hypothetical protein, conserved	0.2203	0.332	0.283	0.2253	0.5457	0.2462	-0.5915	0.3937	0.09767	0.08367	0.2683	0.2573
PF10_0320	PF10_0320::leucine-rich repeat protein 8, LRR8	0.567	-0.0035	0.731	0.6547	0.7802	-0.04525	-0.9715	0.8374	-0.01142	0.009	0.219	0.3154
PFF0155w	PFF0155w::bcs1-like protein, putative	0.533	0.0755	0.119	0.621	0.7385	0.152	-0.3825	0.2405	0.1065	0.0545	0.5475	0.27
PF14_0095	PF14_0095::hypothetical protein	1.098	0.0465	0.208	1.137	0.731	0.285	-1.042	0.828	-0.1145	-0.0955	0.4515	0.535
PF14_0363	PF14_0363::metacaspase-like protein	0.5577	0.1273	0.2315	0.3795	0.6377	0.2433	-0.347	0.5545	0.2473	0.02533	-0.2645	0.553
PF07_0066	PF07_0066::hypothetical protein, conserved	1.196	0.595	0.9075	1.072	1.421	0.6575	-0.081	1.224	0.0235	0.2635	0.075	1.083
PFL1750c	PFL1750c::hypothetical protein, conserved	2.407	0.361	2.45	2.735	2.543	0.6775		1.16	-0.088	0.125	-0.3237	1.883
PFB0285c	PFB0285c::hypothetical protein	1.108	0.05	0.3977	1.156	0.9337	0.01917	0.2963	0.5947	-0.118	-0.1377	0.02867	0.8863
PFA0510w	PFA0510w::hypothetical protein, conserved	0.6222	0.164	0.4158	0.6492	0.6412	0.4363	0.2258	0.3593	0.06	0.1242	0.178	0.1451
PFC0555c	PFC0555c::hypothetical protein, conserved	0.785	0.12	0.318	0.806	1.168	0.256	0.018	-0.065	-0.092	0.263	-0.103	0.5
PF11_0035	PF11_0035::hypothetical protein	1.649	-0.826	1.345	0.346	1.422	0.354	-0.022	0.486	0.57	0.244	0.01	0.299
PF14_0236	PF14_0236::hypothetical protein	2.624	-0.654	2.691	1.233	2.853	0.478	0.352	2.283	0.3425	0.331	-0.1745	1.047
PF11_0273	PF11_0273::hypothetical protein	1.167	-0.161	0.723	0.1255	0.6155	0.178	-0.0665		-0.075	-0.1965	-0.294	0.156
PF10_0230	PF10_0230::hypothetical protein, conserved	0.581		0.5445	0.0595	0.637	-0.36	0.166	0.505		0.015	-0.1705	0.345
MAL13P1.268	MAL13P1.268::hypothetical protein	0.6615	-0.256	0.3455	0.3035	0.3795	0.262	0.0705	0.25	-0.0865	0.009	0.277	0.161
MAL13P1.40	MAL13P1.40::Proteinase inhibitor protein, putative	0.6765	-0.3785	0.396	0.6655	0.2915	0.151		0.1955	-0.1685	-0.0795	0.3725	0.0895
PF11_0357	PF11_0357::hypothetical protein	2.041	-0.139	2.64	0.378	2.081	0.326	-0.762	0.085		0.056	1.212	0.659
PF11_0392	PF11_0392::hypothetical protein	0.5462	0.01325	0.4405	-0.00525	0.3528	0.3105	-0.02125	0.2177	0.0504	-0.0796	0.3262	0.2634
PFI0820c	PFI0820c::RNA-binding protein, putative	0.5615	0.2935	0.5295	0.454	-0.2145	0.0475	0.273	0.316	0.0615	0.1165	0.6085	0.6555
PF10_0374	PF10_0374::Pf 11-1 protein	0.3512	-0.2246	0.2326	0.2313	0.6577	-0.05478	0.3983	0.1858	0.4779	0.3093	0.5789	0.2392
PF08_0057	PF08_0057::hypothetical protein, conserved	0.121	-0.064	0.421	0.075	0.62	0.06	0.302		0.454	0.363	1.054	0.14
MAL7P1.89	MAL7P1.89::Dynein heavy chain, putative	0.5646	0.2102	0.456	0.158	0.7122	-0.153	0.691	0.0145	0.328	0.2597	0.6929	0.0495
PF14_0352	PF14_0352::ribonucleoside-diphosphate reductase, large subunit	0.1905	0.325	0.202	0.115	0.387	0.4165	0.654	-0.127	0.1885	0.3435	0.875	0.177
MAL7P1.156	MAL7P1.156::hypothetical protein, conserved	1.384		0.819	-0.494	1.341	1.161	1.291	-0.1	0.903	0.515	2.442	1.027
PF14_0115	PF14_0115::hypothetical protein	-0.1615	0.245		0.524	0.499	0.2255	0.9105	0.081	0.1595	0.4785	0.741	-0.138
PFI0160w	PFI0160w::hypothetical protein, conserved	0.1782	0.185	0.4518	0.2938	0.1598	0.0868	0.3548	0.0236	0.0124	0.1148	0.2734	0.036
PFD0872w	PFD0872w::hypothetical protein, conserved	0.1614	0.148	0.875	0.4085	0.2858	0.03737	1.041	-0.1937	0.1242	-0.03379	0.509	-0.1207
MAL13P1.237	MAL13P1.237::hypothetical protein, conserved	0.4555	0.263	0.2605	0.2975	0.437	0.343	0.4415	0.136	-0.1485	0.0595	0.481	0.2195
PF11_0014	PF11_0014::Plasmodium falciparum Maurer's Cleft 2 transmembrane domain protein 11.1, PfMC-2TM_11.1	0.409	0.3	0.415	0.369	0.434	0.74	0.687	0.387	-0.221	0.127	0.72	0.088
PF11_0460	PF11_0460::hypothetical protein	0.6245	0.0735	0.609	0.72	0.447	0.3835	0.975	0.004	-0.1595	0.327	0.922	0.58
PF11_0401	PF11_0401::hypothetical protein	0.1853	0.1523	0.3967	0.183	0.3873	0.22	0.84	0.412	0.05067	0.1987	0.2253	0.2745
PF11_0208	PF11_0208::phosphoglycerate mutase, putative	0.14	0.281	0.673	-0.011	0.704	0.357	1.184	0.33	0.273	0.03	0.718	0.418
MAL13P1.84	MAL13P1.84::protein kinase, putative	0.409	0.525	1.215	0.064	0.623	0.579	1.041	0.831	-0.035	0.257	0.676	0.039
PF14_0454	PF14_0454::hypothetical protein	0.093	0.2117	0.45	0.075	0.145	0.1607	0.5673	0.1898	0.4937	0.1453	0.8735	0.144
PF07_0041	PF07_0041::hypothetical protein, conserved	0.297	0.3615	0.815	0.451	0.2625	0.3875	0.833	0.56	0.801	0.2065	1.528	0.5165
MAL7P1.56	MAL7P1.56::erythrocyte membrane protein 1 (PfEMP1)	0.416		0.3715	0.373	0.062	0.238	0.388	0.2855	0.228	0.22	0.976	0.373
PFC0180c	PFC0180c::membrane skeletal protein, putative	0.186	-0.072	0.68	0.572	0.299	0.2055	1.49	0.593	0.343	-0.054	1.229	0.775
PFE1105c	PFE1105c::hypothetical protein, conserved	0.7695	0.296	2.9	1.377	0.241	0.559	2.522	1.242	0.3355	0.1425	2.431	1.44
PF08_0087	PF08_0087::importin alpha, putative	0.095	-0.0105	0.436	0.1105	-0.109	0.127	0.3945	0.246	0.03	0.139	0.4735	0.164
PF11_0074	PF11_0074::exonuclease, putative	0.326	0.1875	0.4195	0.376	0.2635	0.137	0.27	-0.299	0.0325	0.082	0.7225	0.1855
chr13-MALr.16	chr13-MALr.16::chr13-MALr.16	0.205	-0.4	0.391	0.437	0.368	0.109	-0.024	0.979	-0.381	0.035	1.061	0.789
PF14_0544	PF14_0544::hypothetical protein	0.122	-0.04	0.629	0.3475	-0.014	-0.1335	-0.08	0.845	-0.223	-0.087	0.437	0.684
PF11_0123	PF11_0123::hypothetical protein	0.1515	0.0755	0.029	0.9415	0.1995	0.223	0.801	0.8795	0.081	0.145	0.877	0.7075
c14rRNA.2-5s	c14rRNA.2-5s::c14rRNA.2-5s	0.374	-0.174	0.841	1.871	1.692	0.693	0.748	2.667	1	0.893	2.493	1.887
PF14_0182	PF14_0182::hypothetical protein	0.409	-0.122	1.404	2.2	1.661	0.52	1.364	1.823	0.701	0.764	2.611	2.058
c14rRNA.1-5s	c14rRNA.1-5s::c14rRNA.1-5s	0.579	-0.057	1.459	2.366	1.946	1.127	1.328	2.501	0.861	1.434	2.767	2.59
c14rRNA.3-5s	c14rRNA.3-5s::c14rRNA.3-5s	0.772	0.351	1.292	2.54	2.154	1.333	1.36	2.541	1.273	1.368	2.923	2.33
PF11_0396	PF11_0396::Protein phosphatase 2C	0.261	0.4525	0.655	0.5665	0.854	0.2335	0.455	0.4875	0.006	0.462	0.8605	0.7055
PF11_0486	PF11_0486::MAEBL, putative	0.4035	-0.0955	1.11	0.7343	0.6935	-0.1718	0.2653	0.976	-0.02583	0.04917	0.7097	0.4798
MAL13P1.290	MAL13P1.290::high mobility group protein 4, putative	0.255	-0.154		2.002	0.611	-0.058		1.197	-0.339	0.018	0.937	1.066
PF11_0329	PF11_0329::hypothetical protein	0.5805	-0.0035	0.726	1.353	0.2995	0.108	0.6605	0.786	0.0635	0.192		0.99
MAL13P1.510	MAL13P1.510::erythrocyte membrane protein 1 (PfEMP1), pseudogene	0.306	-0.223	0.313		0.381	-0.164	0.171	0.536	-0.06	-0.075	0.6335	0.401
chr3-tRNA-Val-1	chr3-tRNA-Val-1::chr3-tRNA-Val-1	0.521	-0.33	1.087	1.498	1.08	-0.16	0.785	1.545	-0.049	0.128	2.177	0.499
chr14-tRNA-Met-1	chr14-tRNA-Met-1::chr14-tRNA-Met-1	0.439	-0.588	1.467	1.43	0.943	-0.304	0.965	1.535	-0.141	-0.378	2.371	0.803
PFL0150w	PFL0150w::origin recognition complex 1 protein	-0.0215	0.425	1.27	2.193	0.2855	0.286	0.397	1.131	0.0125	0.2505	0.871	2.471
PFB0685c	PFB0685c::acyl-CoA synthetase, PfACS9	0.219	0.1605	0.9465	0.559	0.5515	0.006	0.0245	0.209	0.3245	-0.237	0.9085	0.979
PFI0435c	PFI0435c::hypothetical protein, conserved	0.275	0.294	0.865	0.991	0.9575	0.0765	-0.191	0.281	0.551	0.064	0.372	0.9035
PF11_0090	PF11_0090::hypothetical protein	0.3465	0.2455		-0.13	0.1915	0.236	0.6585	0.487	0.167	0.0265	0.487	1.062
PF10_0214	PF10_0214::RNA binding protein, putative	0.7137	-0.03467	1.288	-0.129	0.3657	0.3343	0.9383	0.8783	-0.2197	0.02567	0.7433	1.168
MAL8P1.67	MAL8P1.67::hypothetical protein, conserved	0.517	-0.25	0.556	0.381	-0.042	-0.051	0.646	0.525	-0.371	0.093	0.095	0.645
PF14_0435	PF14_0435::hypothetical protein	1.02	0.0575	1.35	1.034	0.467	0.1395	0.952	0.8785	-0.012	0.081	0.327	1.161
PF14_0536	PF14_0536::hypothetical protein	0.5135	0.039	0.5515	0.411	0.2715	0.1945	0.4055	0.468	0.028	-0.1235	-0.1915	0.5215
MAL7P1.5	MAL7P1.5::Plasmodium falciparum Maurer's Cleft 2 transmembrane domain protein, PfMC-2TM_7.1	0.753	0.09	1.668	1.017	0.715	0.801	0.885	0.393	-0.169	0.124	0.118	0.685
PF13_0302	PF13_0302::hypothetical protein, conserved	0.7695	-0.2505	1.19	0.6295	0.198	0.0855	0.383	0.5165	-0.2225	-0.2645	0.508	0.7125
PFA0130c	PFA0130c::Serine/Threonine protein kinase, FIKK family	0.336	-0.3485	0.969	0.3235	0.105	0.162	0.5455	0.595	-0.6765	-0.3445	0.61	0.6215
PF10_0289	PF10_0289::adenosine deaminase, putative	0.4065	0.3785	0.2255	0.139	-0.324	0.455	0.412	0.0555	0.229	0.4435	-0.1505	0.3255
PF14_0598	PF14_0598::glyceraldehyde-3-phosphate dehydrogenase	0.369	0.345	0.257	0.186	-0.152	0.361	0.307	0.336	0.177	0.149	-0.077	0.248
PF08_0069	PF08_0069::importin beta, putative	0.516	0.2495	0.139	0.3585	-0.164	0.2965	0.228	0.3605	0.386	0.142	0.0195	0.2885
PF10_0084	PF10_0084::tubulin beta chain, putative	0.2185	0.328	0.666	0.373	-0.29	0.29	0.7585	0.1435	0.2615	0.495	0.039	0.78
PF07_0061	PF07_0061::hypothetical protein, conserved	-0.279	0.6218	0.3634	0.6355	0.2677	0.4502	0.4073	0.456	0.323	0.3245	0.08967	0.284
PFI1770w	PFI1770w::hypothetical protein, conserved in P.falciparum	1.003	0.95	2.689	3.305	0.56	1.375	2.658	3.108	0.917	1.593		1.708
PFL1730c	PFL1730c::hypothetical protein, conserved	0.1637	0.1163	0.4897	0.478	-0.01133	0.339	0.4667	0.4227	0.024	0.246	-0.296	0.2917
PF10_0164	PF10_0164::early transcribed membrane protein 10.3, etramp10.3	1.036	0.653	1.681	2.387	1.112	0.043	1.78	1.275	0.907	0.918	-0.393
PFF0750w	PFF0750w::cyclin-dependent protein kinase, predicted	0.2745	0.329	0.442	0.3225	0.4315	0.034	0.461	0.5165	0.099	0.0855	-0.16	0.2185
PFC0905c	PFC0905c::hypothetical protein, conserved	0.943	1.216	0.509	1.737	0.284	1.321	1.432	1.925	1.105	1.427		1.899
PFF0810c	PFF0810c::hypothetical protein, conserved	0.623	0.341	0.409	0.537	0.462	0.6565	0.603	0.7055	0.459	0.4285	0.77	0.4975
PFD0345c	PFD0345c::hypothetical protein, conserved	0.2165	0.2825	0.132	0.778	-0.282	0.5395	0.235		0.2275	0.5255	0.2265	0.62
PF14_0404	PF14_0404::hypothetical protein	0.2662	0.5762	0.852	0.7628	0.481	0.358	-0.1162	1.133	0.637	0.6704	0.3862	0.603
PF11_0240	PF11_0240::dynein heavy chain, putative	0.309	0.3908	0.4223	-0.06933	0.3167	0.4174	0.2525	0.6023	0.1036	0.2568	0.2708	0.2163
PF00_0003	PF00_0003::hypothetical protein	0.3905	0.1457	0.3247	0.3167	0.1862	0.2137	0.3327	0.5058	0.08075	0.1693	0.2958	0.08575
PF14_0287	PF14_0287::hypothetical protein	0.31	0.467	2.52	0.962	0.501	0.595	1.407	3.398	0.571	0.664	1.291	1.899
PF14_0425	PF14_0425::fructose-bisphosphate aldolase	0.1365	0.2345	0.75	0.034	0.2325	0.2485	0.1855	0.3365	0.1365	0.314	0.2845	0.1995
PF14_0097	PF14_0097::cytidine diphosphate-diacylglycerol synthase	0.263	0.258	1.355	0.62	0.121	0.646	0.516	0.866	0.4075	0.6605	0.724	0.111
PFI0445c	PFI0445c::hypothetical protein, conserved	0.4585	0.409	1.113	0.576	0.2865	0.956	0.7245	0.808	0.438	0.742	0.529	0.7045
PFC0750w	PFC0750w::hypothetical protein, conserved	0.1545	0.2155	0.874	0.318	0.113	0.603	0.376	0.6505	0.2165	0.1985	-0.1495	0.167
MAL13P1.295	MAL13P1.295::hypothetical protein, conserved	0.383	0.398	0.0745	0.4083	0.247	0.192	0.1535	0.1797	-0.1847	0.3095	-0.1792	0.2607
PFL0625c	PFL0625c::eukaryotictranslation initiation factor 3 subunit 10, putative	0.3707	0.5177	0.0925	0.6887	0.312	0.6287	0.3567	0.411	-0.386	0.4762	0.03633	0.4257
PFD0885c	PFD0885c::hypothetical protein, conserved	0.342	0.6335	0.2565	0.4055	0.318	0.5055	0.305	0.6715	-0.2925	0.039	0.219	0.335
PF07_0120	PF07_0120::hypothetical protein, conserved	0.244	0.4188	0.3543	0.2732	0.489	0.298	0.1358	0.4937	-0.1403	0.1505	0.3142	0.2567
PF10_0232	PF10_0232::Chromodomain-helicase-DNA-binding protein 1 homolog, putative	0.0698	0.4054	0.449	0.3485	0.1782	0.342	0.1634	0.5192	-0.0728	0.0962	-0.012	0.2182
MAL13P1.126	MAL13P1.126::hypothetical protein, conserved	0.4745	0.449	0.543	0.4485	0.3235	0.555	0.1915	0.5445	0.307	0.348	-0.175	0.1915
PFL1705w	PFL1705w::hypothetical protein, conserved	0.2597	0.347	0.2103	0.4687	0.2783	0.435	0.03767	0.398	0.08167	0.1523	0.08583	0.103
MAL13P1.13	MAL13P1.13::hypothetical protein, conserved	0.3243	0.2888	0.209	0.3815	0.3049	0.4394	0.249	0.3605	0.0299	0.1516	-0.122	0.3551
PFE0040c	PFE0040c::Mature parasite-infected erythrocyte surface antigen (MESA) or PfEMP2	0.4073	0.8527	0.5897	1.108	0.8013	0.91	0.4697	0.724	0.1637	0.6103	0.0535	0.61
PF10_0242	PF10_0242::hypothetical protein	0.4653	0.591	0.573	0.5765	0.885	0.519	0.4447	0.3407	-0.066	0.5973	0.05133	0.3067
PFC0550w	PFC0550w::hypothetical protein, conserved	0.385	0.3235	0.223	0.235	0.244	0.425	0.2055	0.2185	0.3095	0.31	-0.045	0.365
PFL1170w	PFL1170w::polyadenylate-binding protein, putative	0.5035	0.972	0.1945	0.2745	0.694	0.5645	0.099	0.3355	0.143	0.221	-0.1725	0.6075
PF10_0275	PF10_0275::protoporphyrinogen oxidase, putative	0.0735	-0.169	0.574	0.416	-0.04	0.956	0.8355	0.4785	0.0285	0.3915	0.4165	0.537
PF11_0181	PF11_0181::tyrosine --tRNA ligase, putative	0.507	0.126	-0.0735	0.2725	0.327	0.3425	0.482	0.2765	-0.3475	0.079	0.2085	0.591
PF14_0161	PF14_0161::hypothetical protein, conserved	0.3715	0.222	0.178		0.1935	0.4365	0.6845	0.3065	-0.084	0.254	0.059	0.665
PFC1065w	PFC1065w::hypothetical protein, conserved	0.408	0.286	-0.3505	0.3755	0.153	0.3615	-0.298	0.246	0.2075	-0.02	0.413	0.4315
MAL8P1.20	MAL8P1.20::hypothetical protein, conserved	0.362	0.113	-0.25	0.188	0.367	0.252	-0.25	0.243	0.03	-0.197	0.3725	0.259
PFA0390w	PFA0390w::DNA repair exonuclease, putative	0.286	0.307	0.102	0.3645	0.3495	0.2075	-0.1535	0.209	-0.0815	-0.1005	0.42	0.1095
PF10_0191	PF10_0191::tRNA methyltransferase, putative	0.1905	0.261	-0.147	0.3665	0.762	0.315	-0.193	0.367	-0.452	-0.0605	0.324	0.226
MAL7P1.86	MAL7P1.86::transcription initiation factor iie, alpha subunit, putative	0.253	0.322	-0.0605	0.334	0.2035	0.42	0.024	0.371	0.244	0.127	0.836	0.103
PFL0155c	PFL0155c::hypothetical protein, conserved in P. falciparum	0.244	0.265	-0.299	0.941	0.818	0.15	0.263	0.12		-0.011	1.104	0.242
PF11_0110	PF11_0110::hypothetical protein	0.775	0.348		0.55	1.024	0.766	0.05	0.307	-0.177	0.031		1.203
PFL1965w	PFL1965w::rifin pseudogene	0.177	0.041	-0.098	0.292	0.451	0.475	-0.006	-0.095	0.054	0.128	1.134	0.747
MAL13P1.74	MAL13P1.74::hypothetical protein, conserved	0.14	0.2285	0.031	0.485	0.74	0.1015	0.1395	0.7285	-0.176	0.0645	0.708	0.2735
PF13_0085	PF13_0085::serine/threonine protein kinase, putative	-0.07	0.1255	-0.191	0.4445	0.483	0.1365	0.233	0.748	-0.1265	0.1715
PF10_0235	PF10_0235::RNA binding protein, putative	0.48	0.381	-0.77	0.802	1.42	0.512	0.297	0.984	0.436	0.186		1.103
PFE0935c	PFE0935c::RNA-binding protein, putative	1.059	0.943	-0.672	0.9885	1.793	0.9745	0.203	1.76	0.288	0.3545	1.958	1.437
PFL2165w	PFL2165w::kinesin-like protein, putative	0.5	0.059	0.1115	0.159	0.2105	0.308	0.163	0.4305	-0.3525	0.01	0.8765	0.504
PFL0840c	PFL0840c::hypothetical protein, conserved	0.483	0.1025	-0.079	0.256	0.501	0.2195	0.6295	0.3825	0.4695	-0.178	0.835	0.4745
MAL13P1.179	MAL13P1.179::hypothetical protein, conserved	0.7775	-0.065	-0.316	0.2075	0.3015	0.1225	0.997	0.6285	0.1275	0.052	0.784	0.742
PFL0340w	PFL0340w::hypothetical protein, conserved	0.481	-0.359	-0.2045	0.128	0.1515	0.011	0.2855	0.671	0.1085	-0.1845	0.524	0.623
PFF0065c	PFF0065c::hypotherical protein conserved in Plasmodium falciparum	0.366	0.15	0.458	0.08	0.707	0.327	0.336	1.614	-0.141	0.327	0.322	0.157
PF11_0464	PF11_0464::serine/threonine protein kinase	0.228	0.3455	0.1368	0.1407	0.321	0.3538	-0.281	0.1582	0.467	0.06475	0.1385	0.06267
PF13_0225	PF13_0225::hypothetical protein, conserved	0.6	0.3	0.229	0.504	0.422	0.119	-0.187	-0.0475	0.908	0.4125	0.889	0.623
MAL13P1.405	MAL13P1.405::erythrocyte membrane protein pfemp3, putative	0.7227	0.1573	0.513	0.271	0.2317	0.6037	0.2657	0.306	1.039	0.3527	0.3643	0.3953
PFA0665w	PFA0665w::hypothetical protein, conserved in P. falciparum	0.5558	0.08533	0.3227	0.4288	0.3275	0.3468	0.1303	0.2755	0.8002	0.5968	0.5405	0.5402
PF11_0278	PF11_0278::hypothetical protein	0.205	0.447	0.458	0.415	0.52	0.3635	0.4875	0.251	1.204	-0.1025	0.171	0.3075
PFF0675c	PFF0675c::myosin-like protein, putative	0.5565	0.3508	0.3947	-0.2017	0.5595	0.276	0.1782	-0.1198	0.8635	0.064	0.05958	0.2207
PF14_0693	PF14_0693::hypothetical protein	0.097	-0.02	-0.079	0.354	0.416	-0.094	0.044	0.264	0.278	-0.061	0.416	0.684
PF10_0061	PF10_0061::hypothetical protein	0.102		0.053	0.063		-0.4375	0.009	0.2825	0.203	-0.1305	0.694	0.713
PF08_0042	PF08_0042::ATP-dependent RNA helicase prh1, putative	0.043	-0.056	0.539	0.209	0.143	-0.1695		0.288	-0.1195	-0.0995	1.381	2.015
rpl36	rpl36::rpl36	0.069	0.182	-0.011	0.941	0.239	0.539	-0.242	0.335	0.002	0.166	1.416	2.423
PFF0410w	PFF0410w::hypothetical protein, conserved	0.199	0.472	0.4527	0.2222	0.1967	0.422	0.244	0.6065	0.03683	0.418	0.8515	1.341
PF11_0339	PF11_0339::hypothetical protein	0.461	-0.281	0.566	-0.152	0.301	0.016	0.346		-0.413	0.032	0.263	0.102
PF08_0078	PF08_0078::hypothetical protein, conserved	0.4303	-0.1597	0.2543	-0.134	0.3287	0.1677	0.213	-0.05067	-0.3577	-0.04367	0.4153	0.074
PFI1645c	PFI1645c::hypothetical protein, conserved	0.2715	-0.0495	0.204	0.07	0.164	0.047	0.0605	-0.075	-0.1945	0.1085	0.1965	-0.021
PF07_0067	PF07_0067::hypothetical protein, conserved	0.6055	0.142	0.692	0.024	0.248	0.35	0.3865	0.2245	-0.443	-0.2	0.3785	0.183
PF14_0426	PF14_0426::hypothetical protein	0.41	-0.095		0.587	0.002	0.367	0.536	0.155	-0.543	0.12	-0.201	0.018
PF07_0110	PF07_0110::hypothetical protein, conserved	0.568	0.244	0.163	1.022	-0.05	0.4185	0.0375	-0.058		0.0765	-0.395	-0.0455
PFF1505w	PFF1505w::hypothetical protein, conserved	0.369		0.065	0.25	0.028	0.237	0.02	-0.004	-0.148	-0.103	-0.084	0.122
MAL8P1.3	MAL8P1.3::integral membrane protein, conserved in P. falciparum	0.558	0.418	0.167		-0.127	0.169	0.026	0.14	-0.447	-0.161		0.1
PFE1365w	PFE1365w::hypothetical protein, conserved	0.641	0.308	0.362	0.396	-0.083	0.503	0.455	0.07	-0.181	0.481	0.378	0.171
PF14_0600	PF14_0600::hypothetical protein	1.059	0.359	0.588	0.285	-0.234	1.088	0.667	-0.237	-0.192	0.491	0.339	0.057
PF14_0560	PF14_0560::hypothetical protein	0.501	0.244		0.067	-0.149	0.454	0.105	-0.038	0.02	0.532	0.04	-0.124
PFE0620c	PFE0620c::hypothetical protein, conserved	0.415	0.083	0.0585	0.0395	-0.0355	0.2695	0.4105	-0.1575	0.0125	0.193	0.2295	-0.2645
PF13_0237	PF13_0237::hypothetical protein, conserved	0.227	0.0555	-0.01	0.349	-0.2255	0.225	0.167	0.2195	-0.0905	-0.066	0.1675	0.2045
PF07_0033	PF07_0033::Cg4 protein	0.3365	0.0565	0.0705	0.534	-0.309	0.271	0.304	0.1195	-0.188	0.034	0.0175	0.2225
MAL8P1.213	MAL8P1.213::hypothetical protein, conserved in P. falciparum	0.669	0.387	0.102	0.255	-0.29	0.259	0.307	0.31	-0.325	0.178	0.334	0.215
PFF0530w	PFF0530w::transketolase, putative	0.351	0.0595	0.299	0.334	-0.1535	0.1785	0.031	0.142	-0.0495	0.196	-0.07	0.088
PF14_0396	PF14_0396::hypothetical protein	0.6845	-0.083	0.361	0.3205	-0.3255	0.253	0.3375	0.028	-0.1025	0.35	0.211	0.422
PF14_0662	PF14_0662::hypothetical protein	0.535	-0.106	0.208	0.136	0.0725	-0.015	0.3195	0.1525	0.006	0.3075	-0.05	0.3615
PFL0635c	PFL0635c::bromodomain protein, putative	0.6565	0.3915	-0.172	-0.178	0.1285	0.5755	0.399	0.1175	-0.0725	0.51	0.276	0.2025
PFE1415w	PFE1415w::cell cycle regulator with zn-finger domain, putative	-0.007	-0.349	0.585	-0.283	0.394	-0.48	-0.263	-0.447	0.1605	-0.038	-0.176	0.3645
PF10_0259	PF10_0259::hypothetical protein	0.084	-0.521	0.1025	-0.2055	0.226	-0.342	-0.2635	-0.8095	-0.0915	-0.034	-0.0395	0.22
PF11_0264	PF11_0264::DNA-dependent RNA polymerase	0.329	0.1217	0.1973	-0.004	0.5487	-0.356	-0.1757	-1.004	-0.274	-0.1757	0.08867	0.2245
PFA0155c	PFA0155c::hypothetical protein, conserved	0.1817	-0.2883	0.002667	0.03067	0.4115	0.011	0.02667	-0.217	-0.295	-0.3867	0.07083	-0.243
PFL0260c	PFL0260c::hypothetical protein, conserved	0.647	-0.496	0.017	-0.005	0.545	-0.125		0.071	0.013	-0.514	-0.018	-0.115
PFA0005w	PFA0005w::erythrocyte membrane protein 1 (PfEMP1)	2.284	-1.311	-0.04	-0.156	1.464	-0.7485	0.101	0.3175	0.317	-0.148	0.0185	-0.125
PF14_0661	PF14_0661::hypothetical protein, conserved	0.738	-0.197	0.08	-0.194	0.671	-0.042	-0.171	-0.009	-0.129	-0.005	0.074	0.03
PFF1040w	PFF1040w::hypothetical protein, conserved	1.35	-1.604	0.17	-0.167	0.945	0.606	0.692	-0.183	0.353	0.312	0.045
chr13-MALr.8	chr13-MALr.8::chr13-MALr.8	1.262	-1.055	0.176	0.107	1.525	-0.111	0.323	0.158	0.241	0.184	0.59	0.087
PFA0650w	PFA0650w::surface-associated interspersed gene pseudogene, (SURFIN) pseudogene	1.192	-2.152	0.6355	-0.078	1.629	0.0185	0.5045	-0.0535	0.217		0.8675	-0.398
PFI0115c	PFI0115c::protein kinase, putative	0.688	-0.6695	0.7145	0.1405	0.0145	-0.004	0.2185	-0.3825	-0.0575	-0.117		-0.1165
MAL8P1.88	MAL8P1.88::hypothetical protein, conserved	0.662	-1.214	0.974	0.165	0.3435	-0.01		-0.341	-0.068	-0.288	-0.0175	-0.393
PFI1785w	PFI1785w::hypothetical protein, conserved in P.falciparum	0.231	-0.786	0.227		0.318	-0.098	0.466	-0.019	0.135		0.095	0.05
PFF0450c	PFF0450c::Zn2+ or Fe2+ permease	0.334	-1.362	0.491	-0.662	0.788		0.493	-0.36	0.109	-0.024	-0.081	-0.243
tRNARNA-Tyr	tRNARNA-Tyr::tRNARNA-Tyr	0.861	-1.813	0.681	-0.537	0.42	0.708	0.408	-1.143	0.125	0.198	0.056
MAL8P1.1	MAL8P1.1::surface-associated interspersed gene 8.1, (SURFIN8.1)	0.7047	-2.128	0.5387	-0.039	0.811	-0.2555	-0.3597	0.2887	0.279	-0.1887	0.6713	0.3133
PFC0800w	PFC0800w::band 7-related protein	0.7005	-1.695	0.399	0.078	-0.3405	0.2735	0.3385	0.234	-0.1775	-0.114	0.1905	0.3745
PF14_0658	PF14_0658::translation initiation factor EF-1, putative	1.043	-2.723	0.532	-0.256	0.299	0.044	0.576	-0.091	0.081	-0.341		-0.323
PFL0020w	PFL0020w::erythrocyte membrane protein 1 (PfEMP1)	0.3075	-1.357	0.178	-0.103	-0.255	-0.392	0.127	-0.1705	0.197	-0.0885	0.4435	0.27
PFD0775c	PFD0775c::hypothetical RNA binding protein	0.175	-0.818	0.84	0.059	-0.051	-0.795	0.535	-0.446	-0.339	-0.337	-0.0595	-0.277
PF14_0311	PF14_0311::hypothetical protein	-0.037	-0.406	0.61	0.037	0.023	-0.481		-0.235	-0.303	-0.584		0.042
PFL0280c	PFL0280c::hypothetical protein, conserved	-0.127	-0.8		-0.416	-0.161	-1.213		-0.746	-0.415	-0.897	-0.145	-0.405
PFC0556c	PFC0556c::hypothetical protein, conserved	0.191	-0.35	0.508		-0.141	-1.074	0.419	-0.631	-0.217	-0.883		-0.013
PF14_0353	PF14_0353::hypothetical protein	0.149	-0.501	0.475	-0.646	0.184	-0.422	0.425	-0.824	-0.346	-0.526		-0.58
ORF470	ORF470::ORF470	0.099	-0.6985	0.291	-0.384	0.288	-0.7115	0.371	-0.9605	-0.2075	-0.528	-0.1725	-0.446
PFI1370c	PFI1370c::phosphatidylserine decarboxylase	0.055	-0.643	0.407	-0.592	-0.024	-0.728	0.159	-0.914	-0.489	-0.598	-0.214	-0.37
PFI1200w	PFI1200w::hypothetical protein, conserved	0.106	-0.224	0.0595	-0.1305	0.055	-0.0515	0.214	-0.1165	-0.14	-0.2145	0.0715	-0.013
PFL1025c	PFL1025c::hypothetical protein, conserved	0.4875	-0.7855	0.078	-0.487	0.341	-0.676	0.916	-0.6605	-0.897	-1.008	0.118	-0.338
PF07_0100	PF07_0100::hypothetical protein, conserved	0.0385	-0.3365	-0.163	-0.0175	0.3305	-0.2805	0.535	-0.095	-0.5995	-0.443	0.1025	-0.189
PF14_0212	PF14_0212::hypothetical protein	0.0215	-0.248	0.2	-0.1715	-0.1425	-0.3865	0.381	0.0905	-0.2015	-0.385	-0.245	-0.129
PFI0710c	PFI0710c::hypothetical protein, conserved	0.215	-0.2467	0.229	0.092	0.3913	-0.331	-0.02833	-0.1963	0.157	-0.03	-0.06483	0.0285
PFI0775w	PFI0775w::glycolipid transfer protein, putative	0.453	-0.86		0.619	0.671	-1.379	0.058	-0.353	-0.016	-0.263	-0.65
bHB3vsa_248	bHB3vsa_248	0.402	-0.941	0.257	0.025	0.895	-0.662	0.112	-0.145	-0.039	-0.214		-0.025
bHB3vsa_48	bHB3vsa_48	0.576	-0.81	0.248	0.083	1.252		0.233	-0.304	0.387	-0.159		-0.422
PFB0570w	PFB0570w::SPATR-like protein, putative	1.466	-1.686	0.538		1.568	-1.447	0.405	-0.64	0.468	-0.545	-0.851	-0.458
PF14_0358	PF14_0358::41-2 protein antigen precursor	0.795	-1.192	0.396	-0.231	0.752	-1.357		-0.427	-0.119	-0.367	-0.264	-0.388
PFL0435w	PFL0435w::hypothetical protein, conserved	0.352	-0.6075	-0.0045	0.142	0.342	-0.435	0.0095	-0.144	-0.0785	-0.3425	-0.275	-0.0155
PF14_0221	PF14_0221::Ran protein, putative	0.5595	-0.404	0.2755		0.4725	-0.5045	0.158	-0.3555	-0.4845	-0.3255		-0.196
PFE1190c	PFE1190c::hypothetical protein, conserved	0.825	-0.554	0.055	-0.22	0.329	-0.846	0.311	-0.858	-0.336	-0.576	-0.479	-0.24
PFL1755w	PFL1755w::hypothetical protein, conserved	1.409	-0.934	0.668	-0.1195	0.927	-0.6955	0.6415	-1.147	-0.108	-0.1575	0.0265	-0.3915
PF11_0174	PF11_0174::cathepsin C, homolog	0.516	-0.396	0.2865	-0.315	0.238	-0.1505	0.3845	-0.5495	-0.1	-0.1065	-0.1065	-0.3105
PF10_0035	PF10_0035::hypothetical protein	0.624	-0.218	0.293	-0.068	0.558	-0.401	0.307		0.174	-0.282		-0.093
PFI0280c	PFI0280c::autophagocytosis associated protein, putative	0.489	-0.217	0.186	-0.085	0.385	-0.24	-0.011	-0.275	0.112	-0.194	-0.23	-0.126
MAL13P1.64	MAL13P1.64::ubiquitin-like protein nedd8 homologue, putative	0.379	-0.47	0.884	-0.04	0.917	-1.065	0.351	-0.982	-0.232	-0.042		-0.469
PF11_0362	PF11_0362::protein phosphatase, putative	0.4555	-0.3745	0.6945	0.188	0.522	-0.6055	0.0985	-0.2815	-0.098	-0.343	-0.0975	-0.327
PF14_0015	PF14_0015::aminopeptidase, putative	0.4845	-0.4745	0.511	0.1345	1.001	-0.4775	0.8055	-0.602	0.184	-0.1855	-0.0135	-0.3895
PF10_0044	PF10_0044::hypothetical protein	0.544	-0.2635	0.499	0.0885	1.109	-0.138	0.886	-0.532	-0.0055	-0.112	-0.0385	-0.254
PF14_0774	PF14_0774::mannose-1-phosphate guanyltransferase, putative	-0.252	-0.9455	0.4145	-0.2935	0.41	-0.688	0.312	-0.5975	0.0845	-0.0605	0.4775	-0.515
rpl14	rpl14::rpl14	-0.057	-0.988	0.16	-0.358	0.336	-1.155	-0.149	-0.762	-0.079	-0.098	0.905	-0.309
PFB0020c	PFB0020c::erythrocyte membrane protein 1 (PfEMP1), truncated	0.257	-1.158	0.191	-0.056	0.628	-0.754	0.362	-0.396	0.249	0.16	0.6405	0.179
MAL13P1.335	MAL13P1.335::phosphatidylserine synthase i; putative	0.728	-1.287	1.011	-0.164	0.333	-1.006	0.667	-0.947	0.181	0.032		-0.082
PFE1490c	PFE1490c::hypothetical protein, conserved	0.211	-0.487	0.452	-0.33	0.109	-0.415	0.34	-0.357	-0.017	-0.24	0.189	-0.179
PF11_0330	PF11_0330::hypothetical protein	0.107	-0.836	0.014	0.045	0.536	-0.569	0.029	-0.633	-0.169	-0.386	0.039	0.031
PFF1150w	PFF1150w::ribonuclease H1 large subunit, putative	-0.106	-0.285	0.169	-0.22	0.181	-0.436	-0.037	-0.126	-0.214	-0.173	-0.118
tRNA_RNA-Gly2		-0.121	-0.637	0.132	-0.248	0.126	-0.949	-0.112		-0.296	-0.219	-0.187	-0.535
MAL13P1.485	MAL13P1.485::acyl-coa ligase antigen	0.1875	-0.6075	0.335		0.3705	-0.606	-0.399	-0.2105	-0.1525	0.0165	-0.322	-0.7255
PFL1490w	PFL1490w::serine/threonine protein kinase, putative	-0.114	-0.273	0.2145	-0.062	0.513	-0.4595	0.1085	0.366	0.1565	0.0845	0.4875
PF07_0051	PF07_0051::erythrocyte membrane protein 1 (PfEMP1)	0.218	-0.128	0.303	-0.02767	0.982	-0.534	0.471	0.265	0.2347	0.092	0.3953	-0.3817
PFI0905w	PFI0905w::hypothetical protein	0.082	-0.321	0.715	-0.128	1.287	-0.19	0.437	-0.067	0.185	0.125	0.697	-0.625
PFB0725c	PFB0725c::hypothetical protein	0.314	-0.382		-0.158	0.631	-0.041	0.357	0.05	0.216	0.14	0.274	-0.462
bDd2var_164	bDd2var_164	-0.117		0.711	-0.088	1.188	-0.465	0.681	0.067	-0.164	-0.288		-0.128
PF14_0624	PF14_0624::hypothetical protein	-0.135	-0.581	0.867	-0.245	0.806		-0.006	0.27	-0.309	-0.155	0.317	-0.682
PF10_0283	PF10_0283::hypothetical protein	0.341	-0.34	0.135	-0.323	0.826	-0.419	0.092	-0.196	0.208		0.271	-0.239
PF10_0231	PF10_0231::hypothetical protein	0.741	-0.213	0.029	-0.262	1.216	-1.001	0.1335	-0.0795	0.5705	-0.2215	0.089	0.0815
PF10_0208	PF10_0208::endomembrane protein 70, putative	0.2355	-0.1105	-0.0155	-0.004	0.559	-0.2205	0.196	-0.0345	0.156	0.045	0.041	0.005
PFL1960w	PFL1960w::erythrocyte membrane protein 1 (PfEMP1)	0.3503	-0.3583	-0.06875	-0.216	1.153	-0.7745	0.134	0.105	0.0815	-0.055	0.4705	0.0325
PFE0760w	PFE0760w::hypothetical protein, conserved	-0.041	-0.026	0.274	-0.687	0.921	-0.937	-0.167	0.513	0.291	0.264	0.181	-0.004
PFF0520w	PFF0520w::calcium-dependent protein kinase	-0.043	-0.056	0.644	-0.805	-0.0425	-0.2845	-0.1905	-0.147	-0.3805	-0.459	0.0045	-0.0065
MAL7P1.115	MAL7P1.115::hypothetical membrane protein, conserved	-0.2385	-0.153	0.7655	-0.482	0.023	-0.493	0.2135	-0.0685	-0.2305	-0.2065		-0.0405
MAL7P1.112	MAL7P1.112::hypothetical protein, conserved	-0.0775	0.033	0.3965	-0.2505	-0.056	-0.2045	0.07	-0.057	-0.1735	-0.0645	-0.19	-0.443
PF11_0511	PF11_0511::hypothetical protein	0.457	-0.365	1.277	-1.032	0.343	-0.326	0.891	-0.516	-0.132	-0.251	-0.3
PFL1455w	PFL1455w::hypothetical protein, conserved	0.322	-0.04	1.226		-0.106	-0.246	0.718	-0.563	-0.0885	-0.134	-0.633	0.565
PFL1800w	PFL1800w::hypothetical protein, conserved	0.3173	-0.05633	0.9873	-0.7015	0.01333	0.08867	0.2293	-0.573	0.1407	-0.221	-0.2817	-0.227
PFF1430c	PFF1430c::amino acid transporter	0.344	0.0515	0.1665	-0.2345	-0.117	-0.049	0.4755	-0.3795	0.0485	-0.0585	-0.117	0.0505
PFD0295c	PFD0295c::apical sushi protein, ASP	0.0235	-0.088	0.3035	-0.2505	0.0405	-0.136	0.22	-0.2835	0.585	-0.129	-0.218	-0.0195
PFI0785c	PFI0785c::sugar transporter	0.2727	-0.144	0.5457	-0.4763	0.2447	-0.4033	0.3693	-0.439	0.3837	-0.1037	-0.3003	-0.2427
PFA0295c	PFA0295c::hypothetical protein, conserved	0.2975	-0.1455	0.133		-0.0385	-0.065	0.264	-0.1895	0.4485	0.1295	-0.042	-0.214
PF10_0110	PF10_0110::hypothetical protein	0.3455	-0.3625	1.13	-0.343	0.155	-0.474	0.047	0.052	0.078	0.074	0.203	0.1735
PF14_0697	PF14_0697::dihydroorotase, putative	1.577	-1.468	2.559	-1.634	0.988	-1.199		0.193	-0.235	0.212		-0.14
PF10_0368	PF10_0368::dynamin protein, putative	0.7035	-0.6105	0.477	-0.9515	-0.1475	-0.4805	-0.1985	-0.188	0.3225	-0.3005	-0.295	0.364
MAL13P1.296	MAL13P1.296::hypothetical protein, conserved	0.5881	-0.3547	0.137	-0.0634	0.101	-0.2803	0.06333	-0.1375	-0.02437	-0.36	0.1485	-0.061
PF13_0120	PF13_0120::dihydrolipoamide suucinyl transferase, putative	0.419	-0.2523	0.205	0.066	0.017	0.1207	0.046	-0.2403	-0.105	-0.4798	0.05667	0.02533
PFI1105w	PFI1105w::Phosphoglycerate kinase	0.3045	-0.1995	0.149	-0.0285	-0.097	0.086	0.0925	-0.0385	-0.133	-0.1345	0.0475	0.1155
PFL0870w	PFL0870w::Plasmodium thrombospondin-related apical membrane protein, PTRAMP	0.96		0.671	-0.514		0.518	0.283	-0.427	0.258	-0.728	0.014	-0.035
MAL13P1.76	MAL13P1.76::TFIIH basal transcription factor subunit	0.69	-0.329	0.372	-0.434	-0.1845	0.0985	0.122	-0.267	-0.2325	-0.3525	-0.0645	0.0065
PFA0470c	PFA0470c::cold-shock protein, putative	1.934	-0.923	1.248	-1.108	0.065	-0.081	0.276	0.107	-0.454	-0.827	1.266	0.13
PF13_0296	PF13_0296::hypothetical protein, conserved	0.876	-0.264	0.229	-0.18	-0.368	0.066	0.1	0.118	-0.211	-0.331	-0.218	-0.192
MAL13P1.260	MAL13P1.260::hypothetical protein, conserved	1.04	-0.264	0.352	-0.346	0.218	0.215	-0.0215	-0.198	0.578	-0.3225	0.166	-0.819
MAL13P1.195	MAL13P1.195::hypothetical protein, conserved	0.302	-0.1165	0.6465	0.854	0.5605	-0.5905	0.398	0.358	0.1485	-0.1125	-0.235	-0.036
PFD0205c	PFD0205c::hypothetical protein, conserved	0.61	0.086	0.811	0.77	0.855	-1.42	0.054	0.515	0.299	0.188	0.055	0.018
PF10_0261	PF10_0261::WD repeat protein, putative	0.783	-0.0155	1.48	0.483	0.757	-0.845	1.129	0.6455	0.216	-0.02	-0.2355	0.6135
PFD0005w	PFD0005w::erythrocyte membrane protein 1 (PfEMP1)	0.33	0.2325	0.3265	0.468	0.6445	-1.162	0.595	0.483	0.2745	0.3495	0.517	0.4035
PF10_0224	PF10_0224::dynein heavy chain, putative	0.5697	0.4467	0.3379	0.2367	0.2639	-0.58	0.3527	0.5137	-0.0444	0.221	0.4059	0.2438
PF07_0106	PF07_0106::hypothetical protein, conserved	1.047	0.142	0.443	0.454	0.646	-0.985	0.588	0.31	-0.243	0.14	-0.633	-0.077
PFL1445w	PFL1445w::hypothetical protein, conserved	0.5407	0.13	-0.1227	0.551	0.6663	-0.5283	0.316	0.083	-0.1717	-0.023	-0.2317	0.09
PF14_0147	PF14_0147::ATP-dependent protease, putative	0.314	-0.205	0.467	-0.106	-0.344	-1	-0.203	0.085	0.128	-0.344	0.477	-0.535
PFE0085c	PFE0085c::hypothetical protein, conserved	-0.265	-0.003	0.219	0.583	-0.116	-0.918	0.73		0.032	0.018	0.406	-0.366
PF10_0403	PF10_0403::rifin	0.203	-0.313	0.143	0.272	0.264	-0.528	0.505	-0.233	0.025	-0.254		-0.229
PF11_0408	PF11_0408::hypothetical protein	0.191	-0.08567	0.1383	0.2267	0.101	-0.3063	0.2847	-0.114	-0.002	-0.1693	0.397	-0.05967
PFI1055w	PFI1055w::hypothetical protein, conserved	0.7125	0.2685	0.8905		-0.2035	-2.178	0.7675	-0.781	0.018	-0.47	1.31	-0.734
PF11_0409	PF11_0409::hypothetical protein, conserved	0.517	-0.218	-0.154	0.01	0.104	-0.538	0.045	-0.081	0.039	-0.091	0.567	-0.205
c13rRNA18s	c13rRNA18s::c13rRNA18s	-0.51	0.0345	0.289	0.1793	0.356	-0.8247	0.3287	-0.3355	0.274	0.5753	0.4797	0.3693
PFD1000c	PFD1000c::erythrocyte membrane protein 1 (PfEMP1)	-0.02	-0.3275		0.1315	0.6385	-1.25	0.524	-0.0555	0.4005	0.1955	0.468	0.4015
PFL2475w	PFL2475w::DEAD/DEAH box helicase, putative	0.1505	0.205	0.229	0.474	0.545	-0.164	0.014	-0.492	-0.3235	0.325	-0.007	-0.381
PFI0255c	PFI0255c::mitochondrial carrier protein, putative	0.1185	0.2115	0.2445	-0.0255	0.258	-0.1525	0.0915	-0.2705	0.079	0.385	-0.1605	-0.046
PF10_0150	PF10_0150::methionine aminopeptidase, putative	0.649	-0.1145	0.129	0.267	0.0235	-0.0765	0.277	-1.013	-0.0665	0.1625	-0.477	-0.08
PF08_0018	PF08_0018::translation initiation factor-like protein	-0.003	0.2803	-0.2287	-0.1393	-0.04167	0.191	-0.1437	-0.1127	0.034	0.105	-0.08333	-0.438
PF10_0112	PF10_0112::hypothetical protein	-0.118	0.649	-0.374	-0.189	-0.363	0.679	-0.291	0.236	0.252	0.511		-1.436
PFL0270c	PFL0270c::hypothetical protein, conserved	-0.0015	0.7775	-1.048	-0.208	0.581	0.2805	-0.9645	0.217	0.378	0.606	0.1195	-1.196
PF13_0273	PF13_0273::hypothetical protein, conserved	-0.135	0.2057	-0.3525	0.1181	-0.0585	-0.00725	-0.3177	0.05025	0.1295	0.2305	0.0105	-0.249
PFF0585c	PFF0585c::hypothetical protein, conserved	-0.213	0.336	-0.317	0.226	0.037	0.202	-0.146	0.37	0.101	-0.07		-0.376
PFD0385w	PFD0385w::hypothetical protein, conserved	0.027	0.2165	-0.246	-0.0865	-0.084	0.3585	0.105	0.186	0.4275	0.1255	0.3385	-0.405
PF13_0173	PF13_0173::hypothetical protein, conserved	-0.1555	0.507	-0.056	-0.7395	-0.486	0.409	-0.3185	0.199	1.076	0.1145	0.409	-0.846
MAL8P1.60	MAL8P1.60::hypothetical protein, conserved	0.2325	0.3523	0.09133	-0.555	0.1705	0.3017	-1.03	0.121	0.1522	0.363	0.3233	-0.5547
MAL7P1.78	MAL7P1.78::hypothetical protein, conserved	-0.344	0.198	-0.204	-0.003	0.196		0.176	-0.139	0.032	0.413	-0.478	0.22
MAL7P1.68	MAL7P1.68::Zinc finger, putative	-0.3485	0.521	-0.802	0.325	0.288	0.199	-0.422	-0.394	0.0545	0.226	-0.4565	0.003
PFE0755c	PFE0755c::rhomboid protease, putative	0.006	0.6315	-0.9605	0.343	0.2	0.3855	-0.326	-0.0045	0.1145	0.362	-0.319	-0.4085
PFF0875w	PFF0875w::hypothetical protein, conserved	0.0255	0.3995	-0.2085	0.1745	0.013	0.4295	-0.2885	0.072	0.274	0.156	0.018	0.0055
MAL8P1.127	MAL8P1.127::hypothetical protein, conserved	0.127	0.66	-0.253		0.061	0.563	-0.244	-0.063	0.051	0.525	-0.1245	0.003
PFI1620c	PFI1620c::hyptohetical protein	0.089	0.5447	-0.2717	0.1683	0.06833	0.4783	-0.2657	0.03967	0.2813	0.452	-0.2773	0.078
PF07_0119	PF07_0119::hypothetical protein, conserved	-0.369	0.748	-0.365		0.574	0.371	-0.365	-0.025	0.604	0.604	-0.257	0.034
MAL8P1.65	MAL8P1.65::DNA helicase, putative	-0.082	0.552	-0.4285	0.204	0.401	0.478	-0.5355	-0.155	0.204	0.611	-0.1155	0.08
PFL1735c	PFL1735c::hypothetical protein, conserved	-0.165	0.48	-0.354	-0.089	0.1925	0.4305	-0.3335	-0.085	0.2485	0.735	-0.195	-0.123
PF14_0473	PF14_0473::3'-5' exonuclease, putative	0.1815	0.3345	-0.3615	-0.1135	0.2835	0.1015	-0.249	0.0135	0.08	0.3275	-0.179	0.1125
MAL8P1.29	MAL8P1.29::hypothetical protein, conserved	0.1753	0.434	-0.5883	-0.0715	0.219	0.3377	-0.422	0.2773	0.1673	0.262	-0.3927	0.1603
PFE0465c	PFE0465c::RNA polymerase I	0.2416	0.2736	-0.4843	0.325	0.339	0.2782	-0.1119	-0.1234	0.139	0.2798	-0.2608	0.1332
PFI1425w	PFI1425w::hypothetical protein, conserved	0.241	0.368	-0.619	0.1435	0.3055	0.4185	-0.392	-0.0495	0.1565	0.6165	-0.413	0.034
PFI0165c	PFI0165c::DEAD/DEAH box helicase, putative	0.089	0.502	-0.4037	0.1457	0.6208	0.108	-0.229	-0.07133	0.4705	0.357	-0.482	0.06325
PFL1815c	PFL1815c::hypothetical protein, conserved	-0.007333	0.4047	-0.4725	-0.135	0.3707	0.1957	-0.2407	-0.223	0.4643	0.2567	-0.1903	0.075
PFE0885w	PFE0885w::eukaryotictranslation initiation factor 3 subunit, putative	0.2595	0.4045	-0.543	-0.1575	0.3675	0.251	-0.055	-0.167	0.3615	0.516	-0.733	0.048
PFI1715w	PFI1715w::hypothetical protein, conserved	0.158	0.428	-0.32	-0.111	0.071	0.668	-0.403	-0.148	-0.001	0.492	-0.414	-0.105
MAL13P1.34	MAL13P1.34::hypothetical protein, conserved	0.012	0.5445	-0.1565	0.446	0.2205	0.5945	0.061	0.2115	0.0325	0.3795	-0.443	0.0365
PFC0805w	PFC0805w::DNA-directed RNA polymerase II, putative	-0.0225	0.2453	-0.166	0.294	0.085	0.288	-0.118	0.07125	0.034	0.1613	-0.3817	0.05425
PF14_0450	PF14_0450::hypothetical protein	-0.0315	0.7155	-0.4695	0.129	0.125	0.6215	-0.1425	0.302	0.135	0.508	-0.6035	0.1765
PF07_0071	PF07_0071::queuine tRNA-ribosyltransferase; putative	-0.045	0.4865	-0.1575	0.3175	0.1395	0.7305	-0.081	0.399	0.1875	0.1085	-0.291	0.299
PFA0515w	PFA0515w::phosphatidylinositol-4-phosphate 5-kinase, putative	-0.007667	0.55	-0.1107	0.1588	0.3553	0.46	0.04333	0.01867	-0.187	0.2643	-0.763	0.05267
PF11_0049	PF11_0049::hypothetical protein, conserved	0.3207	0.373	-0.313	0.2486	0.3525	0.295	0.0865	0.09983	-0.03367	0.1608	-0.4238	0.126
PFL0815w	PFL0815w::DNA-binding chaperone, putative	0.21	0.2635	-0.2585	0.3085	0.4915	0.273	-0.025	-0.1285	-0.1725	0.3205	-0.547	-0.0875
PFL1745c	PFL1745c::clustered-asparagine-rich protein	0.146	0.3745	-0.1555	0.2505	0.386	0.325	-0.0835	-0.036	0.297	0.557	-0.7195	0.1005
PF14_0451	PF14_0451::mitochondrial ribosomal protein S14 precursor, putative	-0.124	0.365	-0.484	0.11	0.209	0.39	-0.321	0.063	-0.054	0.426	-0.664	0.294
PFB0820c	PFB0820c::hypothetical protein	-0.174	0.09233	-0.3748	-0.03	0.367	0.2737	-0.1838	0.1867	0.109	0.1733	-0.5278	0.1015
PF14_0431	PF14_0431::serine/threonine kinase-1, PfLammer	0.3285	0.2975	-0.303	-0.251	0.0965	0.4155	-0.1685	0.0905	0.0515	0.4835	-0.9925	0.399
PF10_0172	PF10_0172::hypothetical protein	0.369	0.2045	-0.4715	-0.427	0.2925	0.8	-0.17	-0.091	0.1495	0.3965		0.2435
PFL1315w	PFL1315w::K+ channel, potassium channel	0.1167	-0.09	-0.34	-0.2675	0.1547	0.07067	-0.1267	0.01367	-0.02267	0.1767	-0.4498	0.1217
PFE0155w	PFE0155w::hypothetical protein, conserved	-0.0635	0.1675	-0.138	-0.1395	0.056	0.35	-0.338	0.0245	0.43	0.249		0.3795
PF10_0308	PF10_0308::OTU-like cysteine protease, putative	-0.0955	0.1695	-0.14	-0.066	0.292	0.396	-0.272	-0.071	0.6425	0.334	-0.669	0.237
PFL1275c	PFL1275c::hypothetical protein, conserved	0.029	0.356	-0.1035	0.011	-0.009	0.162	-0.077	0.4145	0.4205	0.242	-0.5315	0.3425
PFA0225w	PFA0225w::LytB protein	-0.0095	0.334	0.071	0.001	0.02	0.266	-0.1135	0.2835	0.3435	0.206	-0.7835	0.3125
PF14_0653	PF14_0653::hypothetical protein	0.21	0.192	-0.032	-0.375	0.135	0.141	-0.242		0.22	0.377	-0.443	-0.016
PFL2340w	PFL2340w::hypothetical protein, conserved	0.251	0.128			0.527	0.175	-0.291	0.396	0.433	0.54	-1.039	0.35
PF13_0040	PF13_0040::DNA-directed RNA polymerase alpha chain, putative	0.104	0.4455	-0.1745	-0.0705	0.1465	0.155	0.0085	-0.208	0.271	0.1055	-1.051	0.056
PFL1070c	PFL1070c::endoplasmin homolog precursor, putative	-0.036	0.347	-0.115	-0.053	0.173	0.318	-0.2575	-0.0635	0.147	0.2645	-0.8155	-0.093
PF10_0267	PF10_0267::hypothetical protein	0.284	0.646	-0.386	0.179	-0.134	0.239	-0.177	-0.223	0.521	0.144	-0.769	-0.159
MAL13P1.216	MAL13P1.216::DNA helicase, putative	-0.0006667	0.367	-0.382	-0.4295	0.4303	0.326	-0.08033	-0.07417	0.076	0.372	-0.09	-0.1948
PFL1040w	PFL1040w::hypothetical protein conserved	0.055	0.31	-0.426	-0.225	0.2895	0.4305	0.2	-0.327	-0.1355	0.307	-0.22	0.109
PFI0295c	PFI0295c::RNB-like protein, putative	-0.1447	0.3723	0.05783	-0.3722	0.2422	0.2873	-0.27	-0.07433	-0.03467	0.2897	-0.2152	0.005667
PFA0525w	PFA0525w::transcription initiation factor TFIIB, putative	-0.118	0.499	0.353	-0.894	0.005	0.764	-0.17	-0.391	-0.29	0.679	0.0055	0.18
PF08_0044	PF08_0044::Plasmodium falciparum protein kinase 1	0.0655	0.5395	0.133	-0.2055	0.1805	0.434	0.1215	-0.373	-0.0345	0.162	-0.2005	-0.156
PF13_0032	PF13_0032::hydrolase, putative	0.0885	0.461	-0.1615	-0.499	0.075	0.49	-0.2075	-0.372	0.0385	0.2565	-0.204	-0.4285
PFD0160w	PFD0160w::hypothetical protein, conserved	-0.07833	0.502	0.0392	-0.3484	0.1548	0.4204	0.0014	-0.459	0.0495	0.1868	0.1613	-0.5019
PF14_0401	PF14_0401::methionine -- tRNA ligase, putative	0.0975	0.5485	-0.5905	0.029	-0.342	0.5155	-0.5875	-0.1785	0.5165	0.621	-0.315	-0.3685
PFE1330c	PFE1330c::hypothetical protein, conserved	-0.2425	0.3295	-0.289	0.131	-0.3935	0.319	-0.479		0.3335	0.727	-0.3155	-0.1855
PFC0125w	PFC0125w::ABC transporter, (TAP family)	-0.2757	0.4237	-0.279	0.0335	-0.615	0.5697	-0.544	-0.3528	0.09933	0.3	-0.062	-0.097
MAL7P1.16	MAL7P1.16::hypothetical membrane protein, conserved	-0.1694	0.3362	-0.2393	-0.1639	-0.0562	0.2704	-0.1797	-0.0546	-0.0456	0.091	-0.1841	-0.1582
PF10_0078	PF10_0078::histone deacetylase, putative	-0.2165	0.523	-0.3777	-0.1585	-0.4168	0.43	-0.442	-0.016	0.00425	0.3583	-0.3192	-0.1365
PFL1235c	PFL1235c::hypothetical protein, conserved	-0.6085	0.566	-0.5945	-0.0645	-0.3145	0.4855	-0.3485	-0.435	-0.263	0.377	-0.11	-0.216
PFD0466c	PFD0466c::hypothetical protein	-0.78	0.733	-0.25	0.074	-0.14	0.597	-0.276	-0.213	0.246	0.614	0.063	-0.102
PFC0381c	PFC0381c::hypothetical protein, conserved	-0.593	0.767	-0.403	-0.085		0.538	-0.3	-0.105	0.193	0.379	0.091	-0.077
PFI0250c	PFI0250c::hypothetical protein, conserved	0.03383	0.5637	-0.0555	-0.2213	-0.1419	0.592	-0.2432	-0.08867	0.3513	0.4905	0.1475	0.1403
PF14_0461	PF14_0461::hypothetical protein	-0.1007	0.3387	-0.042	-0.2797	-0.255	0.4477	-0.1095	-0.3073	0.09533	0.3847	-0.093	-0.1507
PFC1115w	PFC1115w::rifin (3D7-rifT3-7)	-0.17	0.724	0.04	-0.296	-0.129	0.706	-0.658		0.029	0.816	-0.094
PFI0660c	PFI0660c::protease, putative	-0.286	0.458	-0.143	-0.1845	-0.187	0.322	-0.0175	-0.2555	0.152	0.599	-0.341	-0.0595
PF11_0057	PF11_0057::hypothetical protein	-0.6165	0.883	0.246	-0.268	-0.1475	0.5455	0.1575	-0.507	0.237	0.6205		-0.1145
c7rRNA18s	c7rRNA18s::c7rRNA18s	-0.3405	0.998	0.402	0.09	0.306	1.232	0.3285	0.729	0.5	1.033	-0.3075	-0.763
MAL13P1.333	MAL13P1.333::hypothetical protein, conserved	-0.3498	0.5066	0.2558	-0.1355	0.03	0.4355	0.0153	0.2557	0.2857	0.359	-0.08745	-0.02345
PFL1310c	PFL1310c::ATP-dependent RNA helicase, putative	0.092	0.24	-0.106	-0.1505	0.292	0.4755	-0.011	0.062	0.117	0.375	-0.1515	-0.1135
MAL7P1.95	MAL7P1.95::hypothetical protein, conserved	-0.101	0.5695	-0.092	-0.2325	0.3725	0.6415	-0.238	0.448	0.7065	0.6135	-0.375	-0.15
PF14_0194	PF14_0194::spliceosome-associated protein, putative	-0.474	0.4875	-0.191	-0.1505	0.2845	0.2705	-0.142	0.087	0.191	0.3535	-0.1555	-0.269
MAL13P1.33	MAL13P1.33::hypothetical protein, conserved	-0.086	0.049	0.115	-0.165	0.081	0.436	0.07	-0.277	0.161	0.649	0.165	0.027
PFI1155w	PFI1155w::hypothetical protein, conserved	-0.0865	0.1455	0.049	-0.21	-0.169	0.337	0.057	0.045	-0.084	0.5405	-0.017	0.025
PF14_0327	PF14_0327::methionine aminopeptidase, type II, putative	0.0975	0.5905	0.0225	-0.08	-0.0075	0.653	0.057	0.1015	-0.1555	0.4055	-0.3745	-0.474
PFF0820w	PFF0820w::hypothetical protein, conserved	0.184	0.41	0.138	0.2365	-0.0635	0.4665	0.106	0.0545	-0.1405	-0.019	-0.181	-0.1315
PF11_0071	PF11_0071::RuvB DNA helicase, putative	-0.1115	0.288	-0.0545	0.1265	-0.4825	0.4255	-0.068	0.2085	-0.233	0.1895	-0.4805	-0.093
PF11_0054	PF11_0054::hypothetical protein	-0.1985	0.464	-0.014	0.255	-0.52	0.7	-0.196	0.168	-0.4795	0.189	-0.4575	0.0455
PF13_0328	PF13_0328::proliferating cell nuclear antigen	0.17	0.409	0.069	0.091	-0.59	0.565	0.173	-0.073	-0.05	0.559	0.081	-0.044
PFB0735c	PFB0735c::hypothetical protein	0.2023	0.3047	-0.245	-0.292	-0.2703	0.3027	-0.002667	-0.09283	0.019	0.228	-0.04033	0.129
PFI0870w	PFI0870w::hypothetical protein, conserved	0.196	0.039		0.005	-0.3745	0.4905	0.0445	-0.1615	-0.031	0.442	0.1155	0.1995
PF11_0438	PF11_0438::Ribosomal protein, putative	0.359	0.377	-0.403	-0.02	-0.386	0.878		-0.204	0.097	0.471	-0.069	0.06
PFF0795w	PFF0795w::hypothetical protein, conserved	0.2525	0.178	-0.3367	-0.1485	-0.252	0.3813	0.2298	0.171	-0.3875	0.301	0.03467	-0.1635
PF11_0257	PF11_0257::ethanolamine kinase, putative	0.0265	0.2395	-0.2425	-0.109	-0.2335	0.212	-0.088	-0.123	-0.545	0.127	-0.074	0.1455
PFE0100w	PFE0100w::hypothetical protein, conserved	0.0495	0.252	-0.337	-0.0665		0.0405	0.023	-0.244	-0.3	0.1745	0.0405	-0.005
PF13_0304	PF13_0304::elongation factor 1 alpha	0.0355	0.1115	-0.2855	0.0645	-0.2715	0.138	-0.2815	-0.177	-0.209	0.2075	-0.256	0.142
PFE0290c	PFE0290c::hypothetical protein, conserved	-0.12	0.28	-0.785	-0.303	-0.782	0.591	-0.85	-0.25	-0.494	0.276	-0.26
PFI1070c	PFI1070c::BRIX domain, putative	0.198	0.389	0.371	0.0665	-0.015	0.181	-0.1375	-0.028	0.179	0.349	-0.712	-0.034
PF10_0140	PF10_0140::hypothetical protein	0.22	0.219	0.14	0.07308	0.0735	0.06	0.05425	0.1235	-0.021	0.08925	-0.1888	-0.1187
MAL8P1.157	MAL8P1.157::ubiquitin-like protease 1 homolog, Ulp1 homolog, putative	0.027	0.1983	-0.144	-0.072	-0.06567	0.04733	-0.07733	0.3115	-0.1973	0.2133	-0.075	-0.08867
bHB3vsa_28	bHB3vsa_28	-0.321	-0.187	-0.427	0.663	1.2	-0.056	-0.661	0.338	-0.066	0.357		0.137
PFE1270c	PFE1270c::hypothetical protein, conserved	0.01083	-0.499	-0.2783	0.02833	0.1752	-0.1497	-0.1313	0.2078	-0.1545	-0.1167	-0.5283	-0.1092
PFE0815w	PFE0815w::hypothetical protein, conserved	0.1335	-0.537	-0.1065	0.188	0.3795	-0.306	-0.2555	0.4255	-0.21	-0.2735	-0.366	-0.065
PFD0715c	PFD0715c::hypothetical protein, conserved	0.31	-0.409	-0.24	0.17	0.078	-0.021	-0.116	0.603	0.3	-0.633	-0.849	0.122
PFF1385c	PFF1385c::hypothetical protein, conserved	-0.15	0.0395	-0.329	-0.032	0.417	-0.134	0.181	0.0865	-0.235	0.0085	-0.516	0.1965
PF11_0305	PF11_0305::hypothetical protein	-0.0965	0.026	-0.189		0.708	-0.2355	0.087	-0.04	-0.148	0.037		0.238
MAL13P1.36	MAL13P1.36::hypothetical protein, conserved	0.045	0.258	-0.34	0.081	0.398	-0.025	-0.151	0.097	-0.389	0.058	-0.499	0.009
PFC0885c	PFC0885c::hypothetical protein, conserved	0.053	0.07	-0.186	-0.085	0.586	-0.275	-0.114	0.072	0.37	-0.152	-0.377	-0.063
PFL0075w	PFL0075w::XPA binding protein 1, putative	0.5125	-0.2195	0.1695	0.365	0.9725	-0.699	-0.3175	-0.144	0.029	-0.101	-0.9005	0.04
PFE0805w	PFE0805w::cation-transporting ATPase 1	0.1675	0.1409	0.03775	0.09142	0.5178	-0.62	-0.131	-0.066	0.08875	0.105	-0.6739	-0.4486
PFL2470c	PFL2470c::hypothetical protein, conserved	0.1175	0.0605	-0.21	-0.118	0.4535	-0.509	-0.682	-0.277	-0.0105	0.2535	-0.523	-0.16
MAL13P1.231	MAL13P1.231::Pfsec61	0.1755	-0.091	-0.1425	-0.0825	0.5025	-0.1475	-0.053	-0.36	0.3855	0.253	-0.497	0.0415
PF11_0488	PF11_0488::serine/threonine protein kinase	0.2225	-0.089	-0.1795	-0.1915	0.721	-0.354	0.001	-0.159	0.213	0.2915	-0.4495	-0.0895
PF11_0186	PF11_0186::hypothetical protein	0.033		0.05	-0.053	0.814	-0.191	0.549	-0.339	0.223	0.189	-0.395	0.102
PFI1040c	PFI1040c::hypothetical membrane protein, conserved	0.443	-0.0895	0.039	0.174	0.2145	-0.0565	0.215	0.078	-0.297	-0.2565	-0.4717	-0.071
PFI0095c	PFI0095c::protein kinase, putative	0.404	-0.2185	-0.2485	0.261	0.671	-0.0745	-0.1175	0.031	-0.1995	-0.1425	-1.123	-0.078
PFL2540w	PFL2540w::hypothetical protein, conserved in P. falciparum	0.456	-0.1165	0.1515	0.3005	0.564	0.153	-0.0315	-0.024	-0.119	-0.198	-0.914	-0.121
PFD0090c	PFD0090c::hypothetical protein, conserved in P.falciparum	0.768	0.029	-0.101	0.296	0.519	0.329	0.237	-0.044	-0.465	-0.191	-1.05	0.246
PF11_0507	PF11_0507::antigen 332, putative	0.3284	0.3646	0.04467	0.1906	0.6774	0.2864	0.1248	0.1062	-0.168	0.04711	-0.6092	0.1853
PF11_0506	PF11_0506::hypothetical protein	0.2705	0.269	-0.1225	0.2765	0.8735	0.245	-0.155	-0.0225	-0.397	-0.0665	-0.4885	0.3335
PFE0735w	PFE0735w::hypothetical protein, conserved	0.335	-0.2035	0.24	0.3225	0.733	0.0995	0.0405	0.1345	-0.1995	0.134	-0.3685	0.4735
PFF0375c	PFF0375c::hypothetical protein, conserved	0.2985	-0.0895	0.1445	0.253	0.732	0.107	-0.438	0.039	0.191	-0.0075	-0.628	-0.105
PFL1195w	PFL1195w::hypothetical protein, conserved	0.23	-0.039	-0.017	0.152	0.636	0.05	-0.174	0.086	0.329	0.204	-0.468	0.042
MAL13P1.256	MAL13P1.256::phosphatidylinositol transfer protein, putative	0.4457	0.01633	-0.048	-0.432	0.8337	-0.07133	-0.0045	0.292	0.04767	-0.4153	-0.8395	0.5623
PF14_0558	PF14_0558::hypothetical protein	0.244	-0.1113	-0.02667	-0.1007	0.4523	-0.04333	0.1577	-0.04133	0.03367	-0.2527	-0.2223	0.05367
MAL13P1.215	MAL13P1.215::hypothetical protein, conserved	0.212	-0.139	0.039	-0.211		0.116	-0.093	-0.029	0.1	-0.23	-0.424	-0.04
PF13_0267	PF13_0267::hypothetical protein, conserved	1.49	-0.377	0.1375	0.3165	1.397	-0.144	-1.492	-0.1515	-0.2195	-0.0125	-1.475	0.883
PF13_0023	PF13_0023::DNA-directed RNA polymerase 2, putative	0.415	-0.241		0.008	0.364	-0.183	-0.291	0.233	-0.195	0.013		0.321
PFF1230c	PFF1230c::hypothetical protein, conserved	1.474	-0.878	-0.8675	-0.0985	1.45	-0.736	-1.084	0.5375	-0.0475	-0.306	-0.976	0.1045
PF11_0268	PF11_0268::hypothetical protein	0.787	-0.337	-0.5235	-0.029	0.8235	0.015	-0.876	0.2725	0.675	-0.2825	-0.9205	0.9965
PF11_0361	PF11_0361::hypothetical protein	0.704	-0.229	-0.574	0.019	0.517	-0.159	-0.439	0.047	0.02	-0.177	-0.549	0.623
PF13_0235	PF13_0235::hypothetical protein, conserved	0.6124	0.1396	-0.2103	-0.0262	0.4196	0.2322	-0.2868	0.228	-0.1226	-0.1232	-0.7996	0.3598
PFL1515c	PFL1515c::amino acid transporter	0.5647	0.07633	-0.2308	-0.1015	0.6167	-0.002	-0.2715	0.2135	0.1122	0.03433	-0.6095	0.2228
PF13_0262	PF13_0262::lysine--tRNA ligase	0.1215	0.0585	-0.1405	0.082	0.315	0.0015	-0.2305	0.201	0.066	-0.1135	-0.1815	0.1505
PF11_0267	PF11_0267::hypothetical protein	1.655	-0.399	-0.896	-0.5545	1.772	0.363	-0.8245	1.718	0.915	-0.0615	-1.01	0.2095
PF10_0245	PF10_0245::glucosamine--fructose-6-phosphate aminotransferase, putative	-0.237	0.187	-0.1465	-0.279	0.244	0.1775	-0.331	-0.0015	-0.1405	0.3225	-0.6855	-0.1645
MAL13P1.221	MAL13P1.221::aspartate carbamoyltransferase	-0.039	0.073	-0.212	-0.328	-0.1015	0.0655	-0.418	0.008	-0.205	0.113	-0.299	-0.1815
PF14_0125	PF14_0125::deoxyhypusine synthase	-0.0395	0.14	-0.589	-0.119	0.405	0.1425	-0.363	-0.25	-0.0425	0.1955	-0.9625	-0.6525
PF13_0265	PF13_0265::hypothetical protein, conserved	0.317	-0.0865	-0.4895	0.448	0.2525	0.1135	-0.233	-0.174	0.0635	0.2385	-1.034	-0.462
PFA0520c	PFA0520c::chromatin assembly factor 1 protein WD40 domain, putative	0.1205	-0.222	-0.1735	-0.136	0.162	-0.0475	-0.26	-0.0545	-0.0405	0.1385	-0.5645	-0.106
PFB0760w	PFB0760w::MtN3-like protein, putative	0.181	-0.0705	-0.575	-0.055	-0.1265	0.0525	-0.3235		-0.1155	0.1165	-1.339	-0.4005
PF07_0121	PF07_0121::NMD3 protein, putative	0.139	-0.041	-0.095	-0.055	-0.0175	0.1275	-0.1855	-0.096	-0.15	0.0975	-0.986	-0.299
PFB0595w	PFB0595w::heat shock 40 kDa protein, putative	-0.107	-0.304	-0.321	-0.012	0.277	-0.05	-0.365	0.106	-0.142	-0.07	-0.869	0.131
PFI1030c	PFI1030c::ubiquitin conjugating enzyme E2, putative	-0.31	0.12	-0.289	-0.035	0.203	-0.133	-0.291	0.218	0.135	0.038	-0.925	0.008
PF14_0529	PF14_0529::gamma-adaptin, putative	0.13	-0.009	-0.1245	0.148	-0.008	-0.039	-0.1345	0.1505	0.0695	-0.067	-0.3275	-0.0535
PFE1605w	PFE1605w::DNAJ protein	0.1125	0.052	-0.3235	0.2295	0.256	0.12	-0.1765	0.178	0.052	-0.2055	-0.8615	-0.0985
MAL13P1.165	MAL13P1.165::hypothetical protein, conserved	-0.0905	-0.12	-0.521	0.303	0.489	-0.158	-0.457	-0.047	0.1615	-0.0645	-0.6195	0.047
PFE1115c	PFE1115c::s-adenosylmethionine-dependent methyltransferase, putative	0.065	0.155	-0.299	0.082	0.567	-0.045	-0.081	-0.218	0.087	-0.336	-1.025	-0.19
MAL7P1.150	MAL7P1.150::cysteine desulfurase, putative	0.1825	0.1225	-0.392	0.1765	-0.204	0.132	-0.37	-0.135	-0.351	0.114	-0.586	-0.146
MAL13P1.43	MAL13P1.43::hypothetical protein, conserved	0.1215	-0.194	-0.5385	-0.0925	0.4455	-0.062	-0.18	-0.1565	0.253	0.007	-0.2855	-0.302
PFC0035w	PFC0035w::rifin	0.172	-0.327	-1.006	0.083	0.774	-0.201	0.367	0.054	0.274	-0.03	-0.854	-0.957
PF11_0524	PF11_0524::U6 snRNA associated Sm-like protein Ls; U6 snRNA associated Sm-like protein LsM4, putative	-0.088	-0.212	0.089	0.12	0.055	-0.297	0.303	-0.152	0.119	-0.006		-0.474
PFL0105w	PFL0105w::hypothetical protein, conserved	-0.0625	-0.219	0.031	0.126	0.211	0.02	0.1625	-0.22	0.0785	-0.139	-0.517	-0.352
MAL13P1.247	MAL13P1.247::hypothetical protein, conserved	0.2385	-0.2285	-0.1665	0.218	0.4805	-0.017	0.432	0.051	0.273	0.11	-0.8405	-0.087
MAL7P1.74	MAL7P1.74::hypothetical protein, conserved	0.43	-0.135	-0.51	0.674	0.222	-0.069	-0.664	-0.307	-0.129	-0.228	-0.84	0.286
PFF1390w	PFF1390w::hypothetical protein, conserved	0.1585	-0.3065	-0.5865	0.393	0.153	-0.243	-0.121	-0.49	-0.2	-0.132	-0.393	0.084
PFB0550w	PFB0550w::peptide chain release factor subunit 1, putative	0.055	-0.1255	-0.402	0.4565	0.046	-0.216	-0.145	-0.1755	0.0155	-0.1975	-0.34	-0.0795
PFI0105c	PFI0105c::protein kinase, FIKK family	0.261	-0.28	-0.6	0.315	-0.068	-0.177	-0.09	0.065	-0.199	-0.219	-0.4405	0.0515
PFD0730w	PFD0730w::hypothetical protein, conserved	0.135	-0.348	-0.135	0.315	0.2925	-0.232	-0.1345	-0.35	-0.1935	-0.019	-0.887	0.2875
PF11_0335	PF11_0335::hypothetical protein	-0.219	-0.576	-0.38	0.819	-0.106	-0.625	-0.052	-0.392	0.081	-0.401		0.315
MAL13P1.79	MAL13P1.79::hypothetical protein, conserved	0.3435	0.252	-0.029	-0.287	0.3925	0.1585	-0.0275	-0.31	0.211	0.641	-0.4115	-0.11
MAL7P1.14	MAL7P1.14::hypothetical protein, conserved	0.311	0.054	-0.129	-0.162	0.153	0.079	-0.182	-0.334	-0.051	0.376	-0.138	-0.03
PF08_0081	PF08_0081::hypothetical protein, conserved	0.5265	0.486			0.246	0.57	0.1445	-0.909	0.2315	0.5675	0.209	-0.51
MAL13P1.385	MAL13P1.385::RNA binding protein, putative	0.453	0.0585	-0.1835	-0.05	0.0825	0.17	-0.076	-0.37	0.3155	0.118	0.028	-0.16
PFL0470w	PFL0470w::hypothetical protein, conserved	0.895	0.1535	-0.474	-0.4575	0.4245	0.537	-0.1045	-1.779	0.373	0.1885	0.2015	-0.4945
MAL7P1.12	MAL7P1.12::erythrocyte membrane-associated antigen	0.2512	0.1285	-0.01908	-0.2997	0.2147	0.1005	-0.1706	-0.2843	0.08425	0.2582	0.2093	-0.06642
PF14_0553	PF14_0553::cysteine proteinase falcipain-1	0.1795	0.0875	-0.0365	0.0595	-0.127	0.2775	-0.035	-0.13	0.1845	0.1	-0.063	-0.2645
PFB0953w	PFB0953w::hypothetical protein	0.553	0.126	-0.24	-0.284	-0.044	0.408	0.007	-0.339	0.232	0.371		-0.337
PF14_0511	PF14_0511::glucose-6-phosphatedehydrogenase-6-phosphogluco no lactonase	0.6035	0.2055	0.1165	-0.205	-0.153	0.3835	-0.0205	-0.366	0.128	0.4685	-0.108	-0.205
PFL0045c	PFL0045c::hypothetical protein, conserved	0.383	0.02		0.042	-0.121	0.214	-0.252	-0.112	0.131	0.43		-0.179
MAL13P1.293	MAL13P1.293::hypothetical protein, conserved	0.8319	0.1568	-0.03875	-0.1635	0.2037	0.4618	-0.2345	-0.2454	-0.0206	0.1484	0.1618	-0.162
PFE0590w	PFE0590w::hypothetical protein, conserved	0.7295	0.2565	0.1405	-0.1725	0.051	0.353	-0.3495	-0.377	-0.238	0.1415	-0.0205	-0.2915
PF14_0261	PF14_0261::proliferation-associated protein 2g4, putative	0.3455	-0.1405	0.039		-0.051	0.353	0.14	-0.265	-0.3235	0.2985	-0.1215	-0.537
PF14_0105	PF14_0105::hypothetical protein	0.154	-0.045	0.019	-0.367		0.08	0.041	-0.219	-0.156	0.119	-0.047	-0.247
PFL2270w	PFL2270w::mannosyl transferase, putative	0.841	-0.074	0.1215	-0.2985	-0.0455	0.2205	0.234	-0.303	-0.1605	0.281	-0.154	-0.1745
PF14_0587	PF14_0587::hypothetical protein	0.091	0.2495	-0.4235	-0.52	0.705	-0.3565	-0.2265	-0.551	-0.213	0.302	-0.0635	-0.187
PFA0185w	PFA0185w::hypothetical protein, conserved	0.0095	0.146	0.033	-0.2635	0.865	-0.6175	-0.026	-0.408	-0.2335	0.197	0.3835	-0.3625
PFC1040w	PFC1040w::hypothetical protein, conserved	-0.2935	-0.042	-0.075	-0.1045	0.5205	0.041	-0.3855	-0.9205	0.1215	0.152		-0.06
PFL1080c	PFL1080c::hypothetical protein, conserved	0.182	0.075	-0.134	-0.443	1.474	0.182	-0.663		0.144	-0.057		0.211
PFB0340c	PFB0340c::cysteine protease, putative	0.039	0.4315	-0.0935	-0.465	0.693	0.2525	-0.4025	-0.916	0.303	0.005	-0.799	0.1125
PF14_0469	PF14_0469::transcription factor IIIb subunit, putative	-0.0395	0.1485	-0.2	-0.377	0.548	0.2595	-0.3445	-0.537	0.125	0.196	-0.2	-0.4865
PF11_0310	PF11_0310::transporter putative	0.1015	-0.026	-0.2205	-0.254	0.3505	0.1005	-0.0625	-0.3645	0.16	0.0945	-0.39	-0.187
PF14_0319	PF14_0319::hypothetical protein	0.1263	0.2246	-0.04725	-0.2482	0.3245	-0.0636	-0.00635	-0.07875	0.2316	-0.0052	-0.05675	-0.1764
PF14_0501	PF14_0501::hypothetical protein	0.0452	0.1628	0.00415	-0.371	0.4287	0.1396	-0.1277	-0.0838	0.0322	0.0316	0.01642	-0.039
MAL13P1.51	MAL13P1.51::Rab5b, GTPase	-0.149	0.139	0.036	-0.509	0.694	0.098	-0.087	-0.41	0.609	-0.023	0.021
CoxI	CoxI::CoxI	0.04	0.078	0.0005	-0.298	0.6315	0.2415	-0.0215	-0.1125	0.3115	-0.036	-0.2385	0.006
tufA	tufA::tufA	0.126	0.3375	-0.1295	-0.3115	1.177	0.2615	-0.0435	-0.952	0.4125	0.486	0.066	-0.0555
PFL2530w	PFL2530w::hypothetical protein, conserved	0.106	0.0085	0.1135	-0.04	0.9175	0.0145	0.0215	-0.464	0.1885	0.4595	0.374	-0.271
PFC0730w	PFC0730w::conserved protein, putative	-0.312	0.168	-0.058		0.645	0.071	-0.213	-0.25	0.345	0.52	-0.327	-0.178
PF14_0689	PF14_0689::hypothetical protein	-0.013	0.289	-0.187	-0.356	0.719	0.111	-0.155	-0.008	0.204	0.52	-0.11	-0.06
PFI1525w	PFI1525w::hypothetical protein, conserved	-0.163	0.198	-0.071	0.028	0.662	0.012	-0.286	0.008	0.122	0.423	-0.078	0.02
PF10_0125	PF10_0125::metabolite/vitamin transporter	-0.3865	0.58	-0.2215	-0.115	0.846	0.299	-0.258	0.0315	0.211	0.632	0.109	-0.068
PF14_0094	PF14_0094::hypothetical protein	-0.0865	0.045		0.0655	0.404	0.1165	-0.442	-0.003	0.221	0.2785	-0.231	-0.1615
PF10_0087	PF10_0087::diphthine synthase	-0.038	-0.293	-0.307	-0.122	0.587	-0.077	-0.196	-0.011	-0.073	0.339	-0.321	-0.281
PF13_0038	PF13_0038::hypothetical protein, conserved	0.2895	-0.326	-0.3795	0.0465	0.6315	-0.114	-0.349	-0.3705	-0.022	0.284	-0.069	0.0155
PFE1640w	PFE1640w::erythrocyte membrane protein 1 (PfEMP1), truncated	0.317	0.2254	-0.1573	-0.0055	0.5651	0.0562	-0.4386	0.03975	0.1106	0.2188	0.3782	-0.0185
PFF1205w	PFF1205w::hypothetical protein, conserved	1.098	0.217	-0.63	0.276	1.354	0.466	-1.065	0.531	0.29	0.273	0.748	-0.362
PFI1175c	PFI1175c::RNA-binding protein, putative	0.265	0.335	-0.159	0.029	0.849	0.109	-0.287	0.318	-0.104	0.174	0.169	0.071
PFF0905w	PFF0905w::hypothetical protein, conserved	0.424	0.151	-0.031	0.289	0.634	0.032		0.336	-0.153	0.257	0.043	0.023
PF14_0762	PF14_0762::hypothetical protein	0.983	-0.122	-0.334	0.516	0.779		-0.648	-0.258	0.373		0.079	-0.419
MAL7P1.321	MAL7P1.321::hypothetical protein	0.821	0.015	-0.575		1.486	-0.101		-0.16	0.437	-0.088	-0.211	-0.224
PFF0205w	PFF0205w::hypothetical protein, conserved	0.836	-0.222	-0.357	0.069	1.299	0.003	-0.559	-0.028	0.445	-0.208		-0.647
PFB0860c	PFB0860c::RNA helicase, putative	0.404	0.01	0.0045	0.444	0.791	0.1195	-0.2735	0.156	0.089	0.148	-0.0605	-0.151
PFI0470w	PFI0470w::FHA domain protein, putative	0.6125	-0.027	-0.031	0.316	1.052	0.133	-0.6315	0.1785	0.3845	0.1235	-0.3025	-0.3445
PFL0880c	PFL0880c::hypothetical protein, conserved	0.6102	0.2343	-0.1358	-0.1594	0.8203	0.3792	-0.3223	-0.01525	0.2268	0.293	-0.4392	-0.2461
PFF1045w	PFF1045w::hypothetical protein, conserved	0.5463	0.2657	-0.1823	-0.051	0.6353	0.3263	-0.1975	0.0485	0.1363	0.2177	-0.1455	-0.1833
PFC0425w	PFC0425w::hypothetical protein, conserved	0.4824	0.1981	-0.1006	-0.1857	0.8458	0.3478	-0.2934	-0.1203	-0.006905	0.1107	-0.1076	-0.2253
PFL0830w	PFL0830w::hypothetical protein, conserved	1.327	0.0705	-0.079	-0.047	1.53	0.3965	-0.5685	-0.307	-0.003	0.089	-0.296	-0.2835
PF11_0275	PF11_0275::hypothetical protein	0.609	0.248	-0.1805	-0.0003333	0.5507	0.1677	0.0001667	0.1363	-0.01933	0.07367	-0.3625	-0.2737
PFL1440c	PFL1440c::hypothetical protein, conserved	0.642	0.145	-0.388	0.151	0.858	0.224	-0.117	0.233	-0.111	0.221		-0.068
PFD0405c	PFD0405c::hypothetical protein, conserved	0.395	-0.132	-0.277	0.232	1.353	-0.069	-0.333	0.031	0.407	-0.056	0.078	0.35
PFD0965w	PFD0965w::hypothetical protein	0.005857	-0.03348	-0.1074	-0.09488	0.1089	0.1384	0.002095	-0.278	-0.09219	-0.08571	-0.1209	-0.3079
PFC0540w	PFC0540w::hypothetical protein	0.002	0.157	-0.312	-0.04	0.419	0.093	-0.281	-0.715	-0.089	-0.127		-0.402
PF13_0309	PF13_0309::hypothetical protein, conserved	0.214	0.0165	-0.4665	0.0925	0.3825	0.112	0.083	-0.634	-0.2955	0.0165		-0.231
PFL1575w	PFL1575w::hypothetical protein, conserved	0.573	0.044	-1.044	0.115	1.044	0.1	-0.062	-0.915	-0.164	-0.107	-0.23	-0.812
MAL7P1.120	MAL7P1.120::hypothetical protein, conserved	0.9735	0.0495	-0.451	0.137	0.595	0.182	0.35	-0.9075	-0.0065	0	0.0805	-0.748
PF14_0384	PF14_0384::hypothetical protein	0.492	0.263	-0.236	-0.282	0.669	-0.079	-0.1335	-0.372	-0.043	-0.382	-0.3725	-0.239
MAL13P1.70	MAL13P1.70::hypothetical protein, conserved	0.6673	0.1097	-0.2362	-0.345	0.4013	0.2913	-0.2706	-0.5799	0.1375	-0.164	-0.3691	-0.4086
PF14_0200	PF14_0200::hypothetical protein	0.182	0.13	-0.3225	-0.2755	0.389	0.127	-0.2805	-0.3505	0.1095	0.213	0.0565	-0.102
PFL2200w	PFL2200w::hypothetical protein, conserved	0.462	0.202	-0.451	-0.186	1.09	0.28	-0.501	-0.209	0.07	0.615	0.023
PFC0335c	PFC0335c::hypothetical protein, conserved	0.224	0.1359	-0.5553	-0.26	0.617	-0.1437	-0.5107	-0.1153	0.2888	0.1923	0.243	-0.1407
PFA0325w	PFA0325w::hypothetical protein	1.549	0.504	-1.429	-0.634	1.247	0.83	-1.06	-0.803	1.502	0.866	-0.258	-1.153
PF13_0128	PF13_0128::beta-hydroxyacyl-acp dehydratase precursor	0.382	0.307	-0.809	-0.521		0.079	0.286	-0.372	0.091	-0.069	-0.203
PF14_0048	PF14_0048::hypothetical protein	0.61	0.1665	-0.9895	-0.4645	0.7555	0.1595	-0.1535	-0.353	0.2505	0.076	-0.114	0.1455
PFE0195w	PFE0195w::cation transporting P-ATPase	0.4387	0.1268	-0.8235	-0.5513	0.8522	0.016	-0.02917	-0.2997	0.0515	0.1812	-0.0295	-0.085
PFI0750c	PFI0750c::hypothetical protein, conserved	0.584	0.2075	-0.6575	-0.7445	1.056	0.3875	-0.115	-0.066	0.144	0.226	0.2825	-0.109
PFD0740w	PFD0740w::Plasmodium falciparum protein kinase, putative	0.355	-0.032	-0.829	-0.35	0.4955	0.2095	-0.243	-0.03	-0.034	-0.1375	0.0355	0.1255
MAL13P1.18	MAL13P1.18::hypothetical protein, conserved	1.075	0.295	-1.236	-0.562	0.601	0.5505	-0.72		0.045	0.065	0.0115	-0.1165
PF08_0026	PF08_0026::hypothetical protein, conserved	1.086	0.0395	-1.683	-0.9725	0.7865	0.385	-1.382	-0.9475	-0.362	-0.1845	0.487	-0.4635
PF14_0613	PF14_0613::hypothetical protein	0.185	0.0424	-0.08275	-0.0772	0.2261	0.1072	-0.4135	-0.1012	-0.08935	-0.0818	-0.1908	-0.0292
PFL2410w	PFL2410w::hypothetical protein, conserved	-0.045	0.209	-1.18	0.455	0.128	0.229	-0.2435	-0.116	0.365	0.058	0.533	1.769
MAL7P1.131	MAL7P1.131::hypothetical protein, conserved	0.912	0.237	-0.493		-0.037	0.224	-0.732	0.116	0.486	0.028	-1.02	1.198
MAL13P1.465	MAL13P1.465::hypothetical protein	0.375	0.071		-0.065	-0.042	0.296	-0.214	0.154		0.09	-0.339	0.52
PFF0840w	PFF0840w::hypothetical protein, conserved	0.277	0.098	-0.154	-0.095	0.122	0.211	-0.067	0.334	0.104	-0.083	-0.486	0.525
PFE0645w	PFE0645w::hypothetical protein, conserved	0.459	0.056	-0.422	-0.164	-0.219	0.046			0.06	0.249	-0.16	0.237
PF14_0322	PF14_0322::hypothetical protein	0.934	0.167	-2.229	1.153	0.8835	-0.824	-1.351	0.62	0.057	0.0125	-0.0625	0.567
PFB0470w	PFB0470w::hypothetical protein	0.582	0.2895	-1.725	0.638	0.4955	0.29	-1.244	0.605	-0.013	0.108		0.6205
PF14_0292	PF14_0292::hypothetical protein, conserved	0.6685	-0.1665	-0.738	0.4145	0.729	-0.3375	-0.8965	-0.233	-0.4035	-0.1625	-0.09	0.2825
PFL1545c	PFL1545c::chaperonin, cpn60	0.3665	0.1605	-0.471	0.212	0.346	0.212	-0.6425	-0.0915	0.234	0.038	-0.0785	0
PFL1330c	PFL1330c::hypothetical protein, conserved	0.1338	0.215	-0.5613	0.1773	0.2838	0.2552	-0.6242	-0.2823	0.02225	0.1235	-0.4335	-0.1678
PFL0935c	PFL0935c::erythrocyte membrane protein 1 (PfEMP1)	0.454	0.48	-0.7405	0.1225	0.1615	0.416	-0.1665	-0.2475	0.2825	-0.107	-0.5572	0.1055
PF11_0245	PF11_0245::translation elongation factor EF-1, subunit alpha, putative	0.1165	0.1905	-0.3345	0.106	0.3625	0.3045	-0.277	-0.0165	0.241	-0.1415	-0.3675	0.156
PF14_0366	PF14_0366::small subunit DNA primase	0.068	0.164	-2.042	-0.188	0.437	0.0485	-0.73	-0.186	0.056	0.132	-0.5435	0.581
PF11_0341	PF11_0341::hypothetical protein	0.1495	0.1595	-0.9965	-0.066	-0.217	0.1275	-0.386	-0.0555	-0.0095	0.049		0.387
PFL1570w	PFL1570w::hypothetical protein, conserved	0.72	0.1225	-1.422		0.4585	0.3785	-0.643	-0.078	0.317	0.168	-0.249	0.7115
PFL2430c	PFL2430c::eukaryotictranslation initiation factor 2b, subunit 2, putative	0.632	0.2985	-0.9625	0.021	0.4925	0.472	-0.562	-0.005	0.156	0.25	-0.193	0.166
PF14_0112	PF14_0112::POM1, putative	0.4863	0.339	-1.496	0.1153	0.2133	0.5163	-0.494	-0.6237	-0.06767	0.1027	-0.2595	0.1033
PFF0345w	PFF0345w::translation initiation factor IF-2, putative	0.1035	0.2905	-0.5295		-0.0125	0.1675	-0.3945	0.089	-0.166	0.114		0.367
MAL13P1.346	MAL13P1.346::DNA repair endonuclease	-0.003667	0.193	-1.271	0.225	0.391	0.2223	-0.024	0.5773	0.3323	0.2683	-0.4087	0.713
PF14_0709	PF14_0709::ribosomal protein L20, putative	0.065	-0.134	-1.015	0.239	0.695	-0.152	-0.061	0.525	0.019	0.034	-0.354	0.648
PFL2370c	PFL2370c::hypothetical protein, conserved	0.032	-0.093	-0.796	-0.036	0.171	-0.405	-0.592	0.361	0.258	-0.033	-0.213	0.025
PFE0695w	PFE0695w::hypothetical protein, conserved	0.044	0.073	-0.437	0	0.356	-0.106	-0.403	0.166	0.316	0.089	-0.101	-0.101
PF11_0313	PF11_0313::ribosomal phosphoprotein P0	-0.045	-0.43	-0.522	-0.033	0.481	-0.005	-0.694	0.311	0.26	0.186	-0.385	0.157
PFE1320w	PFE1320w::hypothetical protein, conserved	-0.191	-0.2635	-0.481	0.227	0.029	-0.456	-0.545	0.042	0.1295	0.2655	-0.422	0.234
PFC0100c	PFC0100c::regulatory protein, putative	-0.137	0.304	-0.603	-0.14	0.4185	-0.649	-0.3125	-0.013	0.158	0.37	-0.141	0.857
PF14_0486	PF14_0486::elongation factor 2	0.111	-0.099	-0.3075	-0.0095	0.4005	-0.07	-0.263	-0.051	-0.013	0.003	-0.331	0.687
PFF0995c	PFF0995c::Merozoite surface protein 10, MSP10	0.295	-0.095	0.0385	-0.1735	0.279	-0.0495	-0.206	0.2485	0.5125	0.014	0.169	0.705
PFI0940c	PFI0940c::PPPDE peptidase family, putative	1.529	0.093	-0.896	0.431	1.209	-0.393	-0.875	0.496	1.419	-0.077	0.647	1.005
PFE1035c	PFE1035c::BIS(5'-nucleosyl)-tetraphosphatase (diadenosine tetraphosphatase), putative	0.603	-0.324	-0.721	0.605	0.684	-0.157	-0.804	0.292		-0.127	0.137	0.643
PF10_0295	PF10_0295::hypothetical protein	0.538	-0.169	-0.6115	-0.273	0.4345	0.15	-1.112	-0.111	0.7935	-0.0475	0.309	0.402
PF14_0204	PF14_0204::hypothetical protein	0.85	0.395	-0.3605	-0.127	0.3775	-0.4055	-0.321	0.0705	0.348	0.1615		0.497
PFL0900c	PFL0900c::arginyl-tRNA synthetase, putative	0.0095	-0.13	-0.165	-0.061	0.215	-0.128	-0.272	-0.121	0.241	-0.0515	-0.0615	0.166
MAL13P1.185	MAL13P1.185::Pf protein kinase 6	0.693	0.318	-0.407	0.589	0.528	0.21	-1.352	0.368	-0.34	-0.038		0.8
PFB0170w	PFB0170w::hypothetical protein, conserved	0.3065	-0.0265	-0.189	0.1495	-0.034	0.1345	-0.3435	0.1825	-0.2305	-0.078	0.225	0.168
PF10_0270	PF10_0270::hypothetical protein	0.48	-0.072	-0.377		0.073	0.239	-0.297	0.004	-0.312	0.205	0.197
PF14_0608	PF14_0608::hypothetical protein	0.543	0.6265	-0.3255	0.1685	0.745	0.3245	-0.0625	-0.02	-0.482	0.7	-0.1125	0.093
PF11_0077	PF11_0077::hypothetical protein	0.2915	0.215	-0.2625	0.322	0.477	0.392	0.0655	0.173	-0.3205	0.225	-0.0955	-0.0175
PFE0655w	PFE0655w::hypothetical protein, conserved	0.205	0.0478	-0.1799	0.0578	0.2556	0.1016	0.1706	-0.0008	-0.0778	0.1078	-0.1352	0.0684
PF10_0253	PF10_0253::hypothetical protein	0.309	0.537		-0.023	0.495	0.234	0.084	0.016	0.157	0.378		0.129
PF14_0055	PF14_0055::hypothetical protein, conserved	0.457	0.769	-0.741	-0.216	0.77	0.5065	-0.006	-0.26	0.228	0.337	0.4145	0.009
PF13_0117	PF13_0117::hypothetical protein, conserved	0.161	0.524	-0.411	0.056	0.74	0.5015	-0.2215	-0.208	0.208	0.8375	0.38	0.4105
PFE0240c	PFE0240c::hypothetical protein, conserved	0.2563	0.3	-0.147	0.1026	0.5828	0.4418	-0.1837	0.1436	0.2888	0.2552	0.3932	0.09137
MAL13P1.14	MAL13P1.14::ATP-dependent DEAD box helicase, putative	0.3557	0.07533	-0.5133	0.3857	0.5973	0.2943	-0.52	-0.2637	-0.1143	0.04767	0.226	0.4047
PFL1580w	PFL1580w::hypothetical protein, conserved	0.3335	0.184	-0.112	0.1605	0.4015	0.293	-0.437	-0.304	0.1635	0.2345	0.19	0.177
PF11_0414	PF11_0414::hypothetical protein	0.588	0.109	-0.5015	0.06	0.491	0.512	-0.3015	0.1625	-0.108	0.3475	0.156	0.2345
MAL13P1.150	MAL13P1.150::hypothetical protein, conerved	0.5795	0.37	-0.189	-0.053	0.4605	0.3605	-0.475	0.289	0.1865	0.4785		0.538
PFC0105w	PFC0105w::serine/threonine protein kinase, putative	1.067	0.3515	-0.2505	0.26	0.747	0.3875	-0.244	0.131	0.1395	0.387	0.2765	1.008
PFI0650c	PFI0650c::hypothetical protein, conserved	0.31	0.2545	-0.2305	0.556	0.282	0.1735	0.0265	-0.288	0.092	0.271	0.1465	0.1595
MAL13P1.119	MAL13P1.119::cAMP-specific 3',5'-cyclic phosphodiesterase 4B, putative	1.142	0.599	-1.153	1.525	0.9905	0.5345	0.614	0.247	0.662	0.484	0.611	0.853
PFI1265w	PFI1265w::hypothetical protein, conserved	0.1897	0.3617	-0.5868	0.4115	0.119	0.3633	0.129	-0.1083	0.2577	0.42	0.3787	0.4155
MAL13P1.91	MAL13P1.91::hypothetical protein, conserved	0.63	0.579	-0.358	0.576	0.17	0.605		-0.11	-0.09	0.534	0.132	0.133
PFL0355c	PFL0355c::hypothetical protein, conserved	0.4125	0.6495	-0.3265	0.305	-0.0505	0.313	0.2035	-0.09	-0.1805	0.244	0.165	0.234
PFE0130c	PFE0130c::hypothetical protein, conserved	0.026	0.232	-0.55	0.304	0.344	0.5015	0.0015	-0.489	0.027	0.1805	0.4245	0.047
PF14_0515	PF14_0515::hypothetical protein	0.649	0.123	-0.143	-0.2638	0.138	0.3393	0.061	0.1087	-0.212	-0.07933	-0.253	0.06733
PFA0440w	PFA0440w::hypothetical protein, conserved	0.199	-0.359	0.065	-0.178	-0.35	-0.272	-0.274	-0.031	1.238	-0.387	-0.208	0.357
PF10_0037	PF10_0037::hypothetical protein	0.2023	-0.1991	0.08525	-0.1055	0.2052	-0.328	-0.1432	0.01625	0.3765	-0.2035	-0.2303	0.00025
PFE1285w	PFE1285w::hypothetical protein, conserved	0.091			0.22	-1.09	0.397	-0.803	0.267	1.247	-0.481	-1.744	0.709
PFL2460w	PFL2460w::coronin	-0.0205	-0.2585	-0.3415	0.152	-0.65	-0.4245	-0.747	0.3515	1.196	-0.4015	-0.813	0.295
PF10_0138	PF10_0138::hypothetical protein	-0.1797	0.3287	-0.584	-0.2727	-1.441	0.5983	-1.486	0.824	1.623	0.1743	-1.177	-0.3325
PF13_0090	PF13_0090::ADP-ribosylation factor, putative	-0.313	0.084	-0.352	-0.668	0.232	0.085	-0.35	-0.18	0.593	-0.25	-0.494	-0.012
PFF0280w	PFF0280w::hypothetical protein,conserved	0.471	0.037	-0.067	0.099	0.06	0.16	-0.369	0.06	0.781	0.211
PFB0150c	PFB0150c::protein kinase, putative	0.2012	0.327	-0.1588	-0.1207	0.5194	0.1946	-0.537	-0.1008	0.6526	0.1164	-0.504	-0.0274
MAL8P1.150	MAL8P1.150::hypothetical protein, conserved	0.0985	-0.1008	0.02967	-0.162	0.205	0.1333	-0.43	-0.116	0.697	0.07075	-0.2175	-0.0785
PF08_0094	PF08_0094::cullin-like protein, putative	-0.284	0.1235	-0.2275	-0.137	0.151	0.0595	-0.14	0.028	0.503	0.1345	-0.1685	0.0115
PF14_0548	PF14_0548::ATPase, putative	-0.3335	0.07	-0.123	-0.0935	0.066	0.044	-0.1915	-0.006	0.5915	0.2155	-0.036	0.066
PFB0815w	PFB0815w::Pf Calcium-dependent protein kinase 1	-0.218	0.2195	-0.3485	-0.03	-0.1665	0.213	-0.375	-0.104	0.752	0.1975		-0.0265
PF14_0386	PF14_0386::hypothetical protein	0.0025	0.2075	0.099	0.148	-0.171	0.23	0.023	-0.52	-0.041	0.385	0.5265	-0.476
PFD0535w	PFD0535w::hypothetical protein, conserved	-0.16	0.342	0.236	0.11	0.236	-0.0615	-0.0515	-0.581	0.275	0.2605	0.5805	-0.7115
PF13_0281	PF13_0281::hypothetical protein, conserved	0.439	-0.017	-0.042	0.138	0.23	0.091	-0.113	-0.423	-0.256		0.623	-0.567
MAL13P1.29	MAL13P1.29::hypothetical protein, conserved	0.58	-0.0815		-0.478	0.434	-0.094	-0.237	-0.35	-0.027	0.1185	1.178	-0.813
MAL13P1.41	MAL13P1.41::hypothetical protein, conserved	0.3388	-0.252	0.013	-0.3495	0.2558	0.038	-0.6753	-1.068	-0.1425	0.2307	0.7013	-0.626
MAL8P1.208	MAL8P1.208::rifin	-0.061	-0.028	-0.135	-0.116	0.428	-0.06	-0.084	-0.297	0.488	0.184	1.084	-0.52
PF14_0563	PF14_0563::DEAD-box RNA helicase, putative	-0.103	-0.069	0.125	0.0545	-0.0615	0.0095	0.1175	-0.1645	-0.359	0.0045	0.2835	-0.0555
PF11_0093	PF11_0093::hypothetical protein	-0.0545	-0.2025	0.2155	0.323	-0.099	0.174	0.534	-0.3	-0.2315	0.2155	0.5035	-0.446
PF10_0123	PF10_0123::GMP synthetase	0.327	-0.014	0.2145	1.006	0.007	0.361	-0.0045	-0.5365	-0.063	0.1295	0.5275	-0.705
PFB0885w	PFB0885w::40S ribosomal protein S30, putative	0.288	0.026	-0.087	-0.074	-0.334	0.139	-0.039	-0.106	-0.106	0.241		0.065
MAL8P1.36	MAL8P1.36::hypothetical protein, conserved	0.258	-0.22	-0.212	0.24	-0.884	0.085		-0.13	-0.155	0.568	0.989	0.174
tRNA_RNA-Gly1	tRNA_RNA-Gly1::tRNA_RNA-Gly1	0.383	-0.357	0.119	-0.088	-0.606	0.546	0.004	-0.165	-0.09	0.042	0.566
PFE1375c	PFE1375c::hypothetical protein, conserved	0.1905	-0.0305	0.125	0.0895	-0.527	0.2695	0.051	-0.081	-0.095	0.1095	0.3905	0.085
PF14_0610	PF14_0610::hypothetical protein	0.517	0.343	0.221	-0.139	-0.365	0.571		-1.261	-0.251	0.361	1.244	0.321
PF13_0335	PF13_0335::hypothetical protein, conserved	0.4335	0.095	0.3185	-0.078	-0.1275	0.368	0.391	-0.295	-0.0405	-0.035	0.46	0.094
PFC0345w	PFC0345w::hypothetical protein	0.2397	0.028	0.2288	-0.125	-0.03667	0.2267	0.09083	-0.2265	0.004333	0.09167	0.343	0.08667
PFL0670c	PFL0670c::Bi-functional aminoacyl-tRNA synthetase, putative	0.3035	0.111	0.6795	0.1965	-0.1825	0.36	0.0525	-0.1805	-0.1235	0.158	0.825	0.178
PF11_0272	PF11_0272::ribosomal protein S18, putative	0.35	-0.166	0.025	0.14	-0.024	-0.111	0.024	-0.193	-0.142	0.181	0.44	0.102
PFC0886w	PFC0886w::hypothetical protein, conserved	0.034	-0.14	0.33	0.526	-0.202	-0.14	-0.113	-0.159	0.039	0.315	0.786	-0.03
LSU_rRNA	LSU_rRNA::LSU_rRNA	-0.384	-0.304	0.141	0.1575	0.1725	-0.0215	0.2355	-0.662	-0.049	-0.074	0.4085	0.5335
PF14_0023	PF14_0023::hypothetical protein, conserved	0.35	0.056	-0.49	0.4095	0.0665	-0.297	0.619	-0.4915	-0.387	-0.351	0.6795	0.54
PFE0855c	PFE0855c::hypothetical protein, conserved	-0.0905	-0.337	-0.347	0.442	0.0615	-0.218	0.7965	-1.352	-0.372	0.0775	0.5705	-0.034
PFD0875c	PFD0875c::hypothetical protein, conserved	0.1595	0.338	-0.3225	-0.4915	0.012	-0.1055	-0.454	0.161	0.147	0.0925		0.0285
PFF1500c	PFF1500c::DEAD/DEAH box ATP-dependent RNA helicase, putative	-0.006	0.3255	-0.11		-0.0935	-0.224	-0.262	0.326	-0.037	-0.0935		0.126
PFC0195w	PFC0195w::hypothetical protein, conserved	0.0545	0.163	-0.125	-0.2695	0.217	-0.221	-0.0185	0.3555	0.0955	0.154	0.347	-0.048
PFE0950c	PFE0950c::hypothetical protein, conserved	0.32	0.476	-0.513	-1.37		1.151	-0.5	0.437	0.33	0.282	0.759	1.033
PF13_0041	PF13_0041::hypothetical protein, conserved	0.254	0.4385	0.034	-0.742	0.381	0.3755	-0.0625	0.075	0.209	0.1655	0.2605	0.289
MAL13P1.151	MAL13P1.151::hypothetical protein, conserved	0.1182	-0.1013	-0.2615	-0.2163	0.091	0.2157	-0.179	0.05125	0.1462	0.095	0.2875	0.02375
chr6-MALr.4	chr6-MALr.4::chr6-MALr.4	0.594	0.286	0.314	-0.506	-0.115	0.628	-0.991	-0.154	0.565	0.278	0.402	0.3
PFF0565c	PFF0565c::hypothetical protein, conserved	0.572		-0.0515	0.09	0.08	0.5735	-1.236	-0.347		0.516	0.6615	0.608
PFD0565c	PFD0565c::RNA helicase, putative	-0.072	0.4355	-0.087	-0.1185	-0.3645	0.312	-0.494	-0.178	0.027	0.263	0.355	0.2385
PF07_0123	PF07_0123::mRNA (N6-adenosine)-methyltransferase, putative	0.1125	0.179	0.0395	-0.117	-0.214	-0.0625	-0.199	0.047	0.1875	0.2975	0.467	0.316
MAL13P1.135	MAL13P1.135::snare protein homologue, putative	-0.372	0.196			0.029	0.291	-0.147	-0.045	0.575	-0.012	0.602	0.495
PFF0665c	PFF0665c::syntaxin binding protein, putative	-0.101	0.154	-0.0175	-0.035	0.005	0.1715	-0.089	-0.0905	0.1945	0.1475	0.232	0.155
PF11_0142	PF11_0142::hypothetical protein, conserved	-0.4545	0.0045	-0.6105	-0.52	-0.4675	0.1055	-0.2635	0.5865	0.3615	0.3615	1.028	0.769
PF14_0026	PF14_0026::hypothetical protein	-0.609	0.235	-0.541	-0.409	-0.1505	-0.022	-0.1105	0.1595	0.1235	0.299	0.294	0.4985
PFL0480w	PFL0480w::porphobilinogen deaminase, putative	-0.6295	0.284	-0.2435	-0.298	-0.277	0.181	0.1625	0.175	0.5895	0.296
PFC0135c	PFC0135c::nuclear export receptor, crm1 homolog	0.016	0.2335	-0.275	-0.0005	-0.524	0.37	-0.0115	-0.0815	0.198	0.2845	0.5265	-0.093
PF11_0482	PF11_0482::hypothetical protein	-0.235	0.297	-0.2768	-0.093	-0.4673	-0.02817	0.228	0.076	0.215	0.1123	0.6157	0.01817
PF07_0094	PF07_0094::hypothetical protein, conserved	-0.36	0.59	-0.5525	-0.326	-0.7195	0.4315	-0.0615	-0.352	0.53	0.3255		0.632
PF14_0135	PF14_0135::hypothetical protein	-0.625	-0.1055	0.242	-0.223	-0.651	0.3515	-0.016	-0.123	0.218	0.0425	0.702	0.47
MAL13P1.123	MAL13P1.123::hypothetical protein, conserved	-0.407	0.2403	0.1267	0.04433	-0.289	0.109	-0.3707	0.07033	0.098	0.075	0.5287	0.2997
PFF0405c	PFF0405c::hypothetical protein, conserved	-0.659	0.111	0.073			0.467	-0.212	0.025	-0.104	-0.355	1.404	0.183
PFE1565w	PFE1565w::hypothetical protein, conserved	-0.287	-0.049	0.155	-0.032	-0.273	0.003	-0.189	0.177	0.156	-0.28	1.131	0.185
PF11_0332	PF11_0332::hypothetical protein	-0.433	-0.253	-0.055	-0.432	-1.196	-0.063	-0.27	0.023	-0.267	0.246	1.89	0.947
PF14_0303	PF14_0303::hypothetical protein	-0.4075	0.182	-0.123	-0.018	-0.4235	0.148	-0.082	-0.1355	-0.0195	0.2855	0.8325	0.1805
PFE1175w	PFE1175w::hypothetical protein, conserved	-0.547	0.284	-0.214	0.181	-0.413	0.212	0.033	0.103	-0.18	-0.043	0.75	0.41
PFC1120c	PFC1120c::var (3D7-varT3-2)	0.002333	-0.22	-0.1837	0.1687	-0.2407	0.02333	-0.4313	0.1035	0.1207	0.028	0.829	0.1635
PFE1315w	PFE1315w::hypothetical protein, conserved	-0.34	-0.342	-0.234	0.381	-0.721	0.482	-0.365	0.011	0.431	0.17	1.006	0.497
MAL8P1.75	MAL8P1.75::Ubiquitin-activating enzyme, putative	-0.322	0.401	0.123	0.189	0.0645	0.374	-0.503		-0.263	0.477	0.9255	0.7605
PF13_0361	PF13_0361::hypothetical protein, conserved	-0.1	0.16	-0.3445	-0.186	-0.2135	0.211	-0.7925	0.5215	-0.041	0.0255	0.9085	0.5665
PFF1105c	PFF1105c::chorismate synthase	-0.0895	-0.0025	-0.092	0.064	0.1225	-0.1785	-0.1675	-0.159	0.0715	0.0925	0.232	0.349
PFB0215c	PFB0215c::3'-5' exonuclease, putative	-0.2345	0.057	-0.754	0.249	-0.09	-0.2475	-0.907	0.1835	-0.039	0.0515	0.875	0.182
PFE1275c	PFE1275c::RNA methyltransferase, putative	-0.229	-0.179	-0.387	0.0285	0.1865	-0.221	-0.274	-0.111	-0.05	0.0655	0.479	0.1045
PF14_0695	PF14_0695::DNA-directed RNA polymerase, alpha subunit, truncated, putative	-0.448	0.149	-0.4465	0.0505	0.144	0.0355	-0.3385	-0.2505	0.024	0.073	0.607	0.201
PF13_0339	PF13_0339::hypothetical protein, conserved	-0.2583	0.2	-0.331	0.013	0.02733	-0.2487	-0.1713	-0.03783	0.06667	0.1863	0.3833	0.1988
PFE0810c	PFE0810c::40S ribosomal subunit protein S14, putative	-0.05	-0.282	-0.4	0.112	-0.126	-0.076	-0.419	0.005	0.013	0.062	0.403	0.507
PFD0530c	PFD0530c::Hypothetical protein, conserved	0.073	0.434	-0.156	-0.0505	-0.303	0.493	-0.118	0.2245	0.723	0.3605	-0.1445	-0.1025
PF14_0120	PF14_0120::hypothetical protein	-0.041	0.656	-0.094	-0.016	-0.2425	0.6465	-0.042	-0.301	0.7565	0.466	-0.272	-0.4285
MAL7P1.84	MAL7P1.84::hypothetical protein, expressed, conserved	0.1855	0.5545	-0.179	-0.026	0.1325	0.653	-0.017	0.0305	0.828	0.4575	0.1665	0.102
MAL13P1.278	MAL13P1.278::Ser/Thr protein kinase	-0.111	0.1049	-0.219	0.1301	-0.537	0.2355	-0.0805	-0.2822	0.7409	0.1201	0.2615	0.1661
PF14_0464	PF14_0464::hypothetical protein	0.123	0.178	-0.227	0.192	-0.303	0.109	-0.244	-0.031	0.679	0.251		0.237
PF14_0119	PF14_0119::hypothetical protein, conserved	0.084	0.389	0.05	0.237	-0.21	0.517	0.152	-0.148	1.067	0.33		0.293
PF14_0053	PF14_0053::ribonucleotide reductase small subunit	0.143	0.071	-0.023	0.169	-0.303	0.271	0.122	0.076	0.523	0.002	0	0.127
MAL13P1.275	MAL13P1.275::NLI interacting factor-like phosphatase, putative	0.1735	0.4855	-0.38	0.1355	-0.3005	0.4265	0.3205	-0.042	0.485	0.349	0.242	0.2
PFD0305c	PFD0305c::vacuolar ATP synthase subunit b	-0.145	0.3105	-0.168	0.1865	-0.126	0.1655	0.2985	-0.093	0.278	0.174	0.21	0.3625
PFE1350c	PFE1350c::ubiquitin-conjugating enzyme, putative	0.48	0.144	0.354	0.318	-0.542	0.473	0.28	-0.102	0.395	0.318	1.087	0.288
PFL1820w	PFL1820w::hypothetical protein, conserved	0.2955	0.285	0.1935	0.061	-0.1965	0.335	0.269	0.1685	0.248	0.3665	0.39	0.2265
PFD0765w	PFD0765w::RING finger protein, putative	1.128	0.123		0.3755	-1.12	0.5385	0.642	-0.1225	2.18	2.159		0.3355
PF13_0154	PF13_0154::hypothetical protein, conserved	0.152	0.378	0.066	-0.128	-0.064	0.392	-0.023	-0.429	0.477	0.353	0.312	-0.107
PFL2320w	PFL2320w::hypothetical protein, conserved	0.775	0.403	0.083			0.675	0.018	-0.562	0.857	0.37	0.836	-0.47
MAL7P1.340	MAL7P1.340::ATP synthase subunit c, putative		0.267	0.192	0.192	0.044	0.479	0.173	-0.238	0.438	0.39		-0.114
MAL13P1.330	MAL13P1.330::hypothetical protein, conserved	0.19	0.174	0.231	0.076	0.073	0.335	0.048		0.362	0.514	0.207	-0.065
PFF1300w	PFF1300w::pyruvate kinase, putative	0.28	0.169	0.279	0.096	-0.4345	0.202	0.047	-0.188	0.103	0.262	0.002	0.107
MAL13P1.304	MAL13P1.304::malaria antigen	-0.512	0.4873	-0.05833	0.3127	0.05033	0.272	-0.1153	0.5805	0.3957	0.2003	0.1947	0.6313
MAL13P1.365	MAL13P1.365::conserved hypothetical protein	-0.243	0.4555	-0.3315	0.636	-0.204	0.641		0.283	0.29	0.528		0.561
MAL13P1.239	MAL13P1.239::hypothetical protein, conserved	-0.4063	0.3683	-0.44	0.5138	-0.288	0.3703	0.141	0.2228	0.1273	0.4957	0.959	0.3292
PF11_0112	PF11_0112::vacuolar sorting protein 35, putative	-0.372	0.4845	-0.279	0.5215	-0.5035	0.4085	-0.089	0.424	0.469	0.426	0.5855	0.817
PF11_0130	PF11_0130::hypothetical protein		-0.039	0.037	0.451	-0.05	0.102	0.029	0.269	0.13	0.412	0.579	0.336
PF11_0096	PF11_0096::casein kinase II, alpha subunit, putative	-0.407	0.11	0.114	0.606	-0.034	-0.116	0.036	0.565	0.074	0.417		0.46
MAL13P1.356	MAL13P1.356::erythrocyte membrane protein 1 (PfEMP1)	0.022		0.313	0.908	0.377	0.447	0.063	0.368	0.506		0.9893	0.366
PF13_0216	PF13_0216::hypothetical protein, conserved	-0.169	0.469	0.263	0.513	0.073	0.349	0.139	0.302	0.537	0.538	0.631	0.191
PF11_0234	PF11_0234::hypothetical protein	-0.854	0.6645	0.19	0.2235	-0.013	0.3305	0.2695	0.4655	0.5095	0.563	0.5185	0.278
PFF0960c	PFF0960c::hypothetical protein, conserved	-0.591	0.3295	-0.0365	0.4815	-0.32	0.4155	0.5315	0.4565	0.227	0.5505	0.3665	0.408
MAL7P1.102	MAL7P1.102::hypothetical protein, conserved	-0.6793	0.262	0.019	0.1767	-0.3273	0.3663	0.296	-0.01067	0.2597	0.19	0.4655	0.1097
PFB0895c	PFB0895c::replication factor C subunit 1, putative	-0.6595	0.2245		-0.052	-0.534	0.2435	0.176	0.029	0.26	0.482	0.2675	-0.0965
PF14_0559	PF14_0559::hypothetical protein	-0.1385	0.744	-0.118	0.022	0.1665	0.7175	0.034	0.0355	0.0775	0.6375	0.1265	0.0215
PFC0420w	PFC0420w::calcium-dependent protein kinase 3	-0.0605	1.454	0.249	0.1735	-0.0355	1.024	0.4475	0.1295	0.278	0.5795	0.6685	0.2825
c7rRNA28s	c7rRNA28s::c7rRNA28s	-0.347	1.331	-0.065	0.1935	0.2015	0.9215	-0.167	-0.0435	0.429	0.5485	0.492	0.6285
MAL7P1.147	MAL7P1.147::ubiquitin carboxyl-terminal hydrolase, putative	0.0634	0.5206	-0.3708	-0.0435	-0.0216	0.4996	0.1062	-0.03875	-0.0156	0.263	0.1265	0.248
PF14_0302	PF14_0302::hypothetical protein	-0.4085	0.425	-0.055	-0.0725	-0.0205	0.5755	-0.0195	-0.213	0.0245	0.2785	0.524	0.0975
PF10_0118	PF10_0118::hypothetical protein	-0.066	0.27	-0.0895	0.067	0.1545	0.402	0.414	0.196	0.084	0.263	0.2625	-0.188
PFF0865w	PFF0865w::histone h3	-0.571	0.971		0.34	0.407	1.148	0.741	0.444	0.185	0.262	0.82	0.061
PFD0115c	PFD0115c::hypothetical protein	0.126	0.383	-0.053	0.233	0.527	0.63	0.276	-0.081	0.086	0.115	0.698	0.045
PF14_0442	PF14_0442::hypothetical protein	0.0096	0.3732	-0.06165	0.446	-0.048	0.1007	0.01135	0.0862	0.1244	0.1418	0.1416	0.0154
PFI0015c	PFI0015c::rifin	-0.167	0.131	0.107		-0.444	1.167	0.107	0.159	-0.013	0.204	0.185	0.513
PF13_0088	PF13_0088::Myb1 protein	0.1035	0.272	-0.0015	0.5155	-0.402	0.573	0.087	0.2075	0.0255	0.1915	0.1615	-0.121
PFF0745c	PFF0745c::ribonuclease, putative	-0.3348	0.629	-0.01615	-0.3377	0.0268	0.3272	0.1549	0.3888	-0.09265	0.2363	-0.051	0.1372
PFL1290w	PFL1290w::U3 snoRNP associated protein, putative	0.0485	0.5145	0.165	-0.054	0.03	0.406	0.074	0.423	-0.0195	0.395	0.0385	0.3965
PF10_0159	PF10_0159::glycophorin-binding protein 130 precursor	-0.086	0.6775	0.4755	0.2485	0.3985	0.265	0.6205	-0.308	0.068	0.466	0.3055	0.194
PF14_0551	PF14_0551::hypothetical protein	-0.007	0.4355	1.069	1.141	0.157	0.4415	0.8785	-1.137	0.669	0.5295	0.5625	0.9055
MAL13P1.425	MAL13P1.425::hypothetical protein	0.07	-0.044	1.128	0.715	-0.329	0.617	0.616	0.048	0.567	0.476	0.864	0.11
PFI0405w	PFI0405w::hypothetical protein, conserved	-0.103	0.195	0.494	0.248	-0.136	0.1	0.337	0.065	0.469	0.244	0.572	-0.112
PFB0790c	PFB0790c::hypothetical protein	-0.0815	0.246	0.47	0.11	-0.0495	0.2205	0.456	0.215	0.1825	0.102	0.0585	-0.184
PFF1135w	PFF1135w::transcription or splicing factor-like protein, putative	0.144	0.4005	0.2815	0.1355	0.1385	0.364	0.4885	0.277	-0.0365	0.4895	0.1825	-0.272
PFF0165c	PFF0165c::hypothetical protein, conserved	-0.2165	0.293	-0.1895	-0.099	0.0435	0.4165	-0.1445	0.023	-0.419	-0.048	0.08	-0.076
PFE0625w	PFE0625w::Rab1b, GTPase	-0.32	0.549	-0.03	-0.042	0.371	0.483	-0.006		-0.228	-0.016	-0.025	-0.089
PF14_0721	PF14_0721::cytochrome c oxidase assembly protein, putative	-0.17	0.131	-0.173	-0.023	0.025	0.155	-0.066	0.178	-0.135	0.225	0.048	0.086
PFE0245c	PFE0245c::hypothetical protein, conserved	-0.02425	0.1592	-0.1416	0.00455	0.2296	0.1332	0.0958	0.2982	0.0008	0.1222	0.2441	-0.0258
PF14_0282	PF14_0282::hypothetical protein, conserved	-0.2497	0.3177	-0.327	-0.01	0.6238	0.2773	-0.02283	0.473	0.016	0.2187	0.2547	0.2375
MAL13P1.435	MAL13P1.435::conserved hypothetical protein	-0.967	0.482	-0.277	0.194	0.577	0.639	-0.188		-0.653	0.125	0.492	0.3
PF08_0034	PF08_0034::histone acetyltransferase Gcn5, putative	-0.2493	0.2737	-0.3537	-0.015	0.23	0.1253	-0.2747	0.1247	-0.057	0.1407	0.2687	0.3713
PFL1855w	PFL1855w::cell cycle control protein, putative	-0.387	0.2035	-0.26	-0.0145	0.512	0.077	-0.222	0.3115	-0.25	-0.0215	0.2875	0.344
PF08_0068	PF08_0068::hypothetical protein, conserved	-0.3395	0.2035	0.0305	0.0375	0.069	0.197	-0.29	0.3425	-0.018	0.217	0.277	-0.0715
PFE0635c	PFE0635c::hypothetical protein, conserved	-0.1927	0.2877	-0.1657	-0.031	0.3587	0.4503	-0.1013	-0.02467	0.173	0.03967	0.3143	-0.2262
PF13_0310	PF13_0310::hypothetical protein, conserved	-0.132	0.214	0.0765	-0.1665	0.2295	0.1415	0.1555	-0.127	-0.2425	0.0315	0.409	0.0475
PFF1440w	PFF1440w::SET-domain protein, putative	-0.04936	0.295	0.06903	-0.0852	0.1715	0.1345	0.05572	0.0303	-0.1909	-0.1179	0.1289	0.1533
PFC0385c	PFC0385c::serine/threonine protein kinase, putative	-0.234	0.1113	0.179	-0.1133	0.2097	-0.114	0.105	0.01567	-0.1073	-0.004	0.025	-0.07567
MAL13P1.103	MAL13P1.103::hypothetical protein, conserved	-0.2015	0.0885	0.139	-0.0175	0.1265	0.1495	0.0665	0.0115	-0.1235	0.121	-0.096	-0.262
MAL13P1.35	MAL13P1.35::u1 small nuclear ribonucleoprotein a, putative	-0.242	-0.358	0.187	0.1385	0.278	-0.2125	-0.1205	-0.0825	0.327	0.1315	-0.0815	-0.0045
PF14_0313	PF14_0313::hypothetical protein	-0.056	0.311	-0.0815	-0.056	-0.216	0.195	0.8185	1.315	0.037	0.301	0.7645	0.132
PF10_0142	PF10_0142::hypothetical protein	-0.163	0.033	0.2235	-0.437	-0.3295	-0.0875	0.266	1.667	-0.0135	0.143	0.5425	0.3405
PFC0570c	PFC0570c::hypothetical protein, conserved	-0.0035	0.171	-0.406	-0.1785	0.2605	0.227	0.043	1.046	-0.078	-0.014	0.0695	-0.002
PF10_0278	PF10_0278::BRIX domain containig protein, putative	0.07	0.134	0.4905	-0.048	0.0195	0.0935	0.142	0.633	-0.018	-0.2365	-0.0735	0.449
PFD0462w	PFD0462w::DNAJ protein	0.0815	-0.103	0.489	-0.195	-0.019	-0.0385	-0.1315	0.605	-0.144	-0.154	0.134	0.002
PF08_0108	PF08_0108::pepsinogen, putative	-0.3875	-0.371	0.2	-0.3185	-0.4425	-0.1015	0.186	0.869	0.618	-0.226	-0.017	0.8085
PF11_0456	PF11_0456::hypothetical protein	-0.08483	-0.1545	0.282	0.647	0.1547	-0.2685	0.3507	0.2897	-0.1278	0.08733	0.1917	0.0155
PF10_0002	PF10_0002::rifin	-0.255	-0.157	0.24	0.721	-0.026		1.268	0.231	-0.206	0.122	0.708	0.402
PF14_0315	PF14_0315::hypothetical protein	-0.09524	0.06865	-0.009264	0.1423	-0.04613	-0.1512	0.219	0.06756	-0.02613	-0.04435	0.1677	0.1333
PF14_0286	PF14_0286::glutamate dehydrogenase, putative	-0.4635	0.039	0.063	0.619	0.0595	-0.3265	0.5555	0.225	-0.1145	-0.1525	0.6225	0.1545
PFL0820c	PFL0820c::hypothetical protein, conserved	-0.271	-0.113	-0.599	0.629	0.077	-0.49	0.695	0.045	-0.429	-0.044	0.488	0.206
PFD1250w	PFD1250w::hypothetical protein, conserved in P falciparum	-0.2695	-0.375	-0.114	0.0125	0.418	-0.1945	-0.1415	0.4165	-0.393	-0.3465	0.441	0.7745
PF14_0198	PF14_0198::glycine -- tRNA ligase, putative	0.0185	-0.1475	-0.0895	0.108	-0.058	-0.171	-0.1875	0.183	-0.313	-0.2615	0.4595	0.7805
MAL8P1.30	MAL8P1.30::hypothetical membrane protein, conserved	-0.4955	-0.465	0.279	0.278	-0.078	-0.508	-0.061	0.8315	-0.408	-0.547		1.431
PF11_0427	PF11_0427::dolichyl-phosphate b-D-mannosyltransferase, putative	-0.917	-0.71	0.136	0.742	-0.316	-0.798	-0.214		-0.621	-0.846	1.21
PF14_0485	PF14_0485::hypothetical protein	-0.344	-0.299	-0.232	1.057	0.0175	-0.476	-0.295	0.7945	-0.311	-0.3065	0.823	1.223
PFI1640c	PFI1640c::hypothetical protein, conserved	-0.425	-0.025	0.158	0.626	0.004	-0.32		1.059	-0.479	-0.356	0.452	0.466
PF11_0207	PF11_0207::hypothetical protein	-0.0915	-0.2275	-0.221	0.5255	-0.0405	-0.102	0.158	0.868	-0.502	-0.515	0.4005	0.504
PFC0400w	PFC0400w::60S Acidic ribosomal protein P2	-0.224	-0.406	-0.181	0.39	-0.016	-0.307	-0.091	0.752	-0.587	-0.54	0.438	0.418
MAL8P1.136	MAL8P1.136::hypothetical protein, conserved	0.0725	-0.247	0.034	0.111	-0.1705	-0.195	0.031	0.75	-0.2735	-0.155	0.233	0.387
PFL0425c	PFL0425c::hypothetical protein, conserved	0.0325	-0.3945	0.0805	0.687	-0.264	-0.1535	0.393	0.319	-0.1335	-0.3445	0.2227	0.714
SSU_rRNA	SSU_rRNA::SSU_rRNA	-0.2885	-0.487	0.2725	0.4085	-0.1455	-0.1235	0.195	0.26	-0.0765	-0.305	0.3855	0.594
PFF0030c	PFF0030c::erythrocyte membrane protein 1 (PfEMP1) pseudogene	-0.232	-0.2785	0.073	1.107	-0.13	-0.7915	0.4865	0.7845	-0.301	-0.4705	0.72	0.4995
PF14_0736	PF14_0736::hypothetical protein	-0.004	-0.325	0.332		0.244	-0.734	0.552	0.403	-0.132	-0.426	0.615	0.515
PFE0595w	PFE0595w::hypothetical protein, conserved	0.135		0.245	0.459	0.197	-0.395	0.367	0.653	-0.1	-0.456	0.303	0.371
PFC0175w	PFC0175w::IBR domain protein, putative	-1.033	-0.0855	-0.108	1.488	-0.6955	-0.5425	0.268	0.869	-0.009	-0.115	0.696	1.181
c13rRNA28s	c13rRNA28s::c13rRNA28s	-0.4195	-1.411	-0.018	0.127	-0.098	-0.4965	0.049		-0.1355	0.0445	0.3825	0.66
PF10_0336	PF10_0336::hypothetical protein	-0.325		-0.568	0.991	-0.369	-0.891	0.256		0.081	0.066	0.952	1.769
PFF0595c	PFF0595c::leucine-rich repeat protein 5, LRR5	-0.4233	-0.04933	-0.05433	0.2302	-0.2453	-0.05367	0.1113	0.2865	-0.1853	-0.07967	0.3803	0.1032
PF13_0059	PF13_0059::ribosomal protein S15, mitochondrial precursor, putative	-1.153	-0.169	0.052	0.216	-0.646	-0.392	-0.155	1.637	-0.242	-0.028	1.331	0.762
PF10_0228	PF10_0228::hypothetical protein, conserved	-0.526	-0.142	0.076	0.281	0.037	-0.389	-0.224	0.582	-0.034	-0.406	0.555	-0.062
PF14_0223	PF14_0223::cyclophilin, putative	-0.261	-0.044	-0.173	0.211	0.279	-0.375		0.285	-0.3635	-0.1965		0.22
PFF1595c	PFF1595c::erythrocyte membrane protein 1 (PfEMP1)	-0.254	-0.222	-0.436		-0.068	-0.55	-0.239	0.343	-0.512	-0.416	1.182	0.192
PFB1045w	PFB1045w::erythrocyte membrane protein 1 (PfEMP1), truncated	-0.614	-0.36		0.361	0.048	-0.638	-0.233	0.088	-0.3	-0.181	0.686	0.463
PFI1540w	PFI1540w::hypothetical protein, conserved	-0.3215	-0.2935	-0.2815	0.14	0.2345	-0.6625	0.0215	-0.133	-0.226	-0.2315	1.01	0.3785
MAL13P1.202	MAL13P1.202::hypothetical protein, conserved	-0.1617	-0.0395	-0.035	0.547	0.04333	0.01533	-0.1943	0.2238	-0.1173	-0.03067	0.9512	0.2002
MAL8P1.25	MAL8P1.25::hypothetical protein, conserved	-0.1375		0.0025	0.121	0.0245	-0.301	0.417	0.4195	-0.826	-0.641	0.586	0.331
PF11_0426	PF11_0426::hypothetical protein	-0.262	-0.084	0.278		0.397	-0.152	0.112	0.265	-0.3	-0.267	0.866	-0.628
PF14_0069	PF14_0069::hypothetical protein	-0.139	-0.426	0.396	0.578	-0.028	-0.253	0.017	0.078	-0.442		1.37	-0.442
PFL2035c	PFL2035c::hypothetical protein, conserved	0.202	-0.177		0.081	0.443	-0.153	0.596	0.051	-0.348	-0.115	0.588
PF11_0425	PF11_0425::hypothetical protein	0.277	-0.409	0.027	0.23	0.412	-0.197	0.464	0.062	-0.422	-0.367	0.401	0.011
MAL8P1.220	MAL8P1.220::erythrocyte membrane protein 1 (PfEMP1)	0.05833	-0.5703	0.2928	0.005333	0.3367	-0.3773	0.1113	-0.011	0.342	-0.02967	0.58	-0.3097
PF10_0236	PF10_0236::hypothetical protein	0.112	-0.274	0.101	0.02	0.143	-0.147	0.011	0.053	0.4	-0.113	0.479	-0.115
MAL13P1.288	MAL13P1.288::hypothetical protein, conserved	-0.071	-0.66	0.215	-0.038	0.061	-0.116	0.311	0.046	0.126	0.116	0.788	-0.126
PFI0260c	PFI0260c::dynein heavy chain, putative	-0.0604	-1.223	0.411	0.3289	0.019	-0.2337	-0.2737	0.09192	-0.05733	-0.09813	0.9481	0.2228
PFI0040c	PFI0040c::VARC-like pseudogene	0.112		0.194	0.098	-0.252	-0.986	0.715	0.562	-0.335	-0.287	0.786	0.37
bHB3vsa_223	bHB3vsa_223	-0.49	-0.438	0.883	0.01		-0.928	0.537	0.117	-0.802	-0.044		-0.218
PFD0870w	PFD0870w::hypothetical protein, conserved	-0.0225	-0.3345	0.378	-0.0115	-0.0055	-0.499	0.573	0.1495	-0.3515	-0.117	1.004	0.069
PFF1460c	PFF1460c::hypothetical protein, conserved	-0.2275	-0.0245	1.119	0.5895	0.207	-0.773	0.523	0.193	-0.295	0.064	1.083	0.1865
bHB3vsa_73	bHB3vsa_73	-0.219	-0.58	0.455	-0.001	0.629	-0.712	0.807	0.293	-0.309	0.059		0.322
PFB0980w	PFB0980w::hypothetical protein	0.468	-0.652	0.487	0.328	0.773	-0.328	0.493	0.594	-0.005	0.106	0.658	0.413
MAL13P1.287	MAL13P1.287::hypothetical protein, conserved	0.615	-0.513			-0.052	-0.176	0.855	0.401	-0.254	-0.247	1.178	0.069
PFL2095w	PFL2095w::Translation initiation factor SUI1, putative	0.438	-0.209	0.633	0.448	0.083	-0.411	0.651	0.241	-0.296	-0.087	0.859	0.091
PFI0730w	PFI0730w::BSD domain, putative	0.3265	-0.3	0.875	0.661	-0.0155	-0.3375	0.508	0.2325	0.125	0.1755	0.935	0.278
PFL1415w	PFL1415w::hypothetical protein, conserved	0.0895	-0.403	0.5235	0.4895	-0.0695	-0.2035	0.3655	0.177	-0.2045	-0.2825	0.423	0.284
PFD0615c	PFD0615c::erythrocyte membrane protein 1 (PfEMP1)	-0.0475	-0.5785	0.351	0.3475	0.0155	-0.72	0.317	0.5385	-0.071	0.1165	0.8645	0.263
chr12-tRNA-Pro-1	chr12-tRNA-Pro-1::chr12-tRNA-Pro-1	0.098		0.827	0.833	-0.014	-0.341	0.301	0.483	-0.223	-0.327	1.454	0.483
PFC1070c	PFC1070c::VARC pseudogene	-0.178		0.711	0.867	-0.123	-0.385	0.529	0.934	-0.214	0.025	1.884	0.577
chr12-tRNA-Val-1	chr12-tRNA-Val-1::chr12-tRNA-Val-1	0.125	-1.302	0.373	1.139	0.64	-0.668	0.641	1.076	-0.633	0.197	2.175	0.948
chr7-tRNA-Val-1	chr7-tRNA-Val-1::chr7-tRNA-Val-1	0.305	-0.978	1.192	0.77	0.574	-0.119	0.817	0.929	-0.211	0.561	2.274	0.852
PFD0520c	PFD0520c::hypothetical protein, conserved	0.016	-0.954	0.452	0.126		0.139	0.389	0.436	0.129		1.866	0.888
PF07_0013	PF07_0013::hypothetical protein, conserved	0.2815	-0.6245	0.2495	0.373	0.127	-0.212	0.331	0.2675	0.173	-0.271	0.5595	0.291
PFF1125c	PFF1125c::RNA-binding protein mei2 homologue, putative	0.7715	-0.136	1.022	0.7685	0.863	-0.333	0.2575	0.513	-0.302	-0.613	1.508	0.519
PFC0515c	PFC0515c::hypothetical protein, conserved	0.2845	-0.322	0.125	0.227	0.405	-0.0145	0.0385	0.234	-0.0835	-0.2985	0.78	-0.132
PFB0545c	PFB0545c::ribosomal protein L7/L12, putative	0.561	-0.539	0.187	0.39	0.22	-0.239	0.207	0.253	-0.275	-0.241	0.981	0.176
PF14_0437	PF14_0437::helicase, truncated, putative	0.289	-0.228	0.005	0.297	0.288	-0.241	0.228	0.254	-0.105	-0.033	0.405	0.16
PF11_0122	PF11_0122::hypothetical protein	-0.1055	-0.144	1.499	0.198	0.106	-0.3475	0.884	1.16	-0.0525	-0.2275	0.636	-0.327
PF10_0145	PF10_0145::hypothetical protein	-0.1065	-0.2515	1.032	0.193	0.0115	-0.289	1.23	0.659	-0.0835	-0.17	0.962	-0.087
PF07_0055	PF07_0055::hypothetical protein, conserved	-0.139	-0.145	1.021	-0.223	0.116	0.071	0.573	1.149	-0.189	-0.148	1.128	0.262
PF14_0703	PF14_0703::hypothetical protein	0.401	-0.4875	1.432	1.131	0.0805	-0.725	0.302	1.962	0.1355	0.0305	1.179	0.157
PF14_0190	PF14_0190::hypothetical protein	0.1955	-0.4265	-0.232	-0.085	0.1365	-0.123	0.281	0.271	0.105	-0.202		-0.016
PF07_0090	PF07_0090::hypothetical protein, conserved	0.454	-0.486	0.021	0.012	0.136	-0.333	0.172	0.371	0.048	-0.198	0.466	0.111
PFL0805w	PFL0805w::hypothetical protein, conserved	0.2875	-0.2505	0.37	-0.1885	0.3505	-0.4275	0.229	0.877	0.157	0.2095	0.9105	-0.193
MAL13P1.149	MAL13P1.149::hypothetical protein, conserved	0.408	-0.483	0.177	-0.256	-0.077	-0.269		1.005		-0.11	1.614	0.059
PF13_0138	PF13_0138::hypothetical protein, conserved	0.23	-0.003	0.232	0.385		-0.192	0.234		-0.098	-0.135	0.269	-0.281
PF14_0669	PF14_0669::hypothetical protein	0.217	0.034	0.146	0.352	-0.057	-0.029	0.171		-0.337	-0.225		-0.282
PFE1610w	PFE1610w::hypothetical protein	0.472	-0.303	0.067	0.467	0.026	-0.085	0.244	-0.016	-0.368	-0.177		-0.125
PFL2515c	PFL2515c::hypothetical protein, conserved	0.598	-0.112	0.333	0.455	0.23	0.031	0.527	0.118	-0.502	-0.051	0.724	0.168
MAL8P1.10	MAL8P1.10::hypothetical protein, conserved	0.262	-0.078		0.641	-0.12	0.007	0.276	-0.009	-0.45	-0.188	0.465	0.132
PF13_0308	PF13_0308::DNA helicase	0.4615	-0.114	0.294	0.1615	-0.0045	-0.171	0.3055	-0.051	0.0805	0.021	0.3495	-0.0725
MAL13P1.213	MAL13P1.213::transcription activator, putative	0.853	-0.171	0.499	0.561	-0.381	0.253	0.683		-0.027		0.696	-0.046
PF13_0210	PF13_0210::hypothetical protein, conserved	0.2258	-0.2692	0.3744	0.1224	0.4224	-0.4606	0.3036	0.2752	-0.2906	-0.3702	0.2773	0.426
PFL1205c	PFL1205c::hypothetical protein, conserved	-0.025	-0.639	0.688	0.413	0.3235	-0.447	0.339	0.112	-0.541	-0.8135	0.614	0.601
PFF0300w	PFF0300w::RNA-binding protein, putative	0.5405	-0.341	0.805	0.1145	0.3305	-0.015	0.149	0.0185	-0.5385	-0.4555	0.24	0.307
PF10_0184	PF10_0184::hypothetical protein	0.2055	-0.279	0.988	0.0575	0.0855	-0.132	0.699	-0.138	-0.5715	-0.732	0.355	0.68
PF11_0476	PF11_0476::leucine-rich repeat protein 10, LRR10	0.427	-0.478	0.269	0.437	0.912	-0.861		0.269	0.434	-0.31	0.689	0.14
PFD1005c	PFD1005c::erythrocyte membrane protein 1 (PfEMP1)	-0.039	-0.3795	0.498	0.7883	0.6943	-0.651	0.04733	0.06133	0.5653	-0.005	0.365	0.1503
PF10_0237	PF10_0237::hypothetical protein	0.893	-1.415	1.128	1.137	1.309	-0.4745	-0.118	0.581	0.018	0.042	0.374	0.3355
PF10_0329	PF10_0329::aspartyl protease, putative	-0.0685	-0.2095	0.613	0.7225	0.4385	-0.2945	-0.0925	0.298	0.038	0.1235	0.2005	0.3595
PF11_0008	PF11_0008::erythrocyte membrane protein 1 (PfEMP1)	0.2865	-0.774	0.2565	0.8045	0.515	-0.285	0.0185	0.254	0.16	0.2195	0.5202	1.134
PFI1045w	PFI1045w::hypothetical protein, conserved	-0.297	-0.164	1.149	-0.27	-0.4995	-0.305	-0.584	0.65	-0.145	-0.107	0.5395	0.385
PFI0930c	PFI0930c::Nucleosome assembly protein	-0.087	0.083	0.978	0.237	-0.641	0.043	-0.486	0.817	-0.264	-0.164	0.746	0.498
PFF0130c	PFF0130c::hypothetical protein, conserved	0.181	-0.1305	1.244	-0.006	-0.404	-1.012	-0.229	1.237	-0.164	-0.505	1.102	0.631
PF14_0062	PF14_0062::hypothetical protein	0.3835	0.145	0.697	0.381	-0.206	-0.534		0.478	-0.1055	-0.3195	0.7675	0.425
PFA0555c	PFA0555c::UMP-CMP kinase, putative	-0.058	-0.135	0.606		-0.211	-0.048		0.021	0.012	-0.341	0.2265	0.195
PFB0775w	PFB0775w::hypothetical protein	0.199	-0.2565	0.39	0.134	-0.3865	0.1515	-0.194	0.1465	-0.189	-0.4155	0.283	0.245
PF14_0231	PF14_0231::ribosomal protein L7a, putative	-0.387	-0.413	0.86	0.337	-0.601	-0.394	-0.245	0.144	-0.569	-0.768	0.908	1.045
MAL13P1.75	MAL13P1.75::hypothetical protein, conserved	0.155	-0.1105	0.487	0.015	-0.311	-0.009		0.0315	-0.461	-0.4555	0.4345	0.5235
PF10_0026	PF10_0026::Tryptophan-rich antigen 3, putative	-0.435	-0.158	1.367	-0.031	-0.072	-0.269	0.075	-0.028	-0.376	0.032		0.378
MAL8P1.106	MAL8P1.106::hypothetical protein, conserved	0.311	-0.424		0.664	-0.021	0.01	-0.254	0.097	0.021	-0.505	0.954	0.956
MAL8P1.126	MAL8P1.126::serine protease, putative	0.3335	-0.2595	2.247	0.7075	0.737	-0.3745	-0.4245	0.1455	0.066	-0.465	1.744	0.615
PFB0405w	PFB0405w::transmission-blocking target antigen s230 precursor	-0.1777	0.01733	2.325	0.651	-0.2677	-0.07333	0.5043	0.426	0.08733	0.091	0.9323	0.2443
MAL13P1.299	MAL13P1.299::hypothetical protein, conserved	-0.352	-0.202	0.611	0.187	-0.054	-0.202	-0.49	-0.023	0.129	0.235	0.537	0.355
MAL7P1.30	MAL7P1.30::hypothetical protein, conserved	-0.011	0.1148	0.422	-0.0105	-0.4016	0.2319	0.172	0.09095	-0.1714	-0.04155	0.497	-0.08085
PF14_0063	PF14_0063::ATP-dependent Clp protease, putative	-0.8305	-0.0225	0.224	0.788	-0.591	-0.1855	0.175	-0.0755	-0.235	0.052	1.054	-0.295
PF14_0620	PF14_0620::hypothetical protein	-1.096	-0.0135	0.652	0.552	-1.004	-0.221	0.635	-0.171	0.016	-0.198	0.9845	-0.2415
PFF0860c	PFF0860c::histone h2a	-0.707	-0.192	0.112	0.388	-0.5	0.371	0.186	-0.232	-0.197	0.124	0.819	0.168
PFC0325c	PFC0325c::hypothetical protein, conserved	-0.2607	0.2117	0.1597	0.264	-0.1563	0.167	0.352	-0.09	-0.042	-0.2425	0.486	-0.1728
PF14_0591	PF14_0591::hypothetical protein	-0.3265	-0.2225	0.019	0.463	-0.2255	-0.1855	0.085	-0.3435	-0.146	0.031	0.541	0.2805
PFE0270c	PFE0270c::DNA repair protein, putative	-0.2845	0.16	0.0625	-0.024	-0.206	0.105	0.3405	0.031	-0.0725	0.104	0.248	-0.0975
PFI0585c	PFI0585c::hypothetical protein, conserved	-0.537	0.2437	-0.01867	-0.1388	-0.587	0.1687	0.5755	-0.4588	0.005333	0.1997	0.821	0.3987
PF14_0775	PF14_0775::hypothetical protein	-0.029	-0.428	0.403	-0.287	-0.051	-0.473	1.058	0.162	-0.01	-0.357	1.439	1.206
MAL8P1.54	MAL8P1.54::hypothetical protein, conserved	0.006	-0.1237	0.1668	0.0715	-0.318	-0.06767	0.5778	0.1532	-0.0895	-0.2767	0.8258	0.5545
MAL7P1.22	MAL7P1.22::hypothetical protein, conserved	-0.06233	-0.202	0.5487	-0.9157	-0.8138	-0.071	1.284	0.2113	-0.1683	-0.1773	1.496	0.292
MAL8P1.34	MAL8P1.34::hypothetical protein, conserved	-0.416	-0.196	-0.0195	0.148	-0.176	0.1615	0.3675	0.4015	-0.4425	-0.2045	0.854	0.388
PF08_0085	PF08_0085::ubiquitin-conjugating enzyme, putative	-0.181	0.112	0.125	0.227	-0.172	0.223	0.324	0.432	-0.613	0.083	0.761	0.031
PFI1025w	PFI1025w::RNA-binding protein, putative	0.3525	0.0845	0.297	0.4495	0.0065	0.2265	0.3115	0.36	-0.207	0.596	1.033	0.1855
PFF1325c	PFF1325c::c3h4-type ring finger protein, putative	0.07	-0.047	0.161	-0.109	-0.066	0.2025	0.268	0.134	-0.069	0.264	0.536	0.08
PF14_0332	PF14_0332::hypothetical protein	0.065	0.023	0.109	0.038	-0.061	0.232	0.02	0.133	0.034	0.108	0.67	0.031
MAL13P1.137	MAL13P1.137::hypothetical malaria antigen	-0.043	0.1059	0.2377	0.0292	-0.035	0.06933	0.01692	0.4074	-0.1837	-0.1378	0.852	0.0694
PFF1050w	PFF1050w::nascent polypeptide associated complex alpha chain, putative	-0.013	0.046	0.478	0.284	-0.259	0.05	0.321		-0.144	0.084	0.978	0.536
PFL0750w	PFL0750w::hypothetical protein, conserved	0.184	-0.209	0.747	0.209	-0.652		0.388	0.183	-0.025	-0.15	1.172	0.728
PF13_0067	PF13_0067::hypothetical protein, conserved	-0.3205	0.06		0.174	-0.294	-0.2935	0.575	-0.2755	-0.1295	0.0265	1.469	0.427
PFC0455w	PFC0455w::synbindin-like protein, putative	-0.131	0.171	0.175	0.111	-0.375	0.121	0.129	0.265	0.1285	0.1935	0.6835	0.228
PFB0710c	PFB0710c::hypothetical protein	-0.3685	0.375	0.495	0.115	-0.3255	0.2735	0.604	0.2285	0.045	0.155	1.741	0.1525
PF13_0013	PF13_0013::PBS lyase HEAT-like repeat domain protein	-0.473	0.0215	0.385	0.1025	-0.6295	-0.0925	0.543	0.379	0.296	0.1435	1.228	0.039
PFE0860c	PFE0860c::hypothetical protein, conserved	-0.679	0.267	1.155	0.619	-0.264	0.085	0.369	0.385	-0.271	-0.082	1.819	0.1125
PFB0450w	PFB0450w::Sec61-gamma subunit of protein translocation complex, putative	-0.218	0.019	0.534	0.063	0.156	-0.098	0.234	0.167	-0.165	0.101	0.88	-0.042
MAL13P1.251	MAL13P1.251::hypothetical protein, conserved	-0.286	0.298	-0.016	0.317	0.095	0.153	0.212	0.268	0.012	0.061	1.501	0.377
PF10_0137	PF10_0137::GDP-fucose synthase, putative	-0.156	0.061	0.152	-0.141	0.18	0.374	0.821	0.478	0.551	0.022	2.554	1.29
PFD0585c	PFD0585c::hypothetical protein, conserved	-0.008667	0.109	0.1248	-0.061	-0.08033	0.045	0.07717	0.3915	0.04467	0.06267	0.4568	0.2815
PFE0260w	PFE0260w::UDP-N-acetyl glucosamine:UMP antiporter	0.0495	0.0945	-0.012	0.193	-0.634	0.0435	0.089	0.6325	0.2295	-0.0595	0.6835	0.5005
PFL0215c	PFL0215c::hypothetical protein, conserved in P. falciparum	-0.048		0.262	0.332	-0.392	0.118		0.65	-0.083	-0.196	0.638	0.412
MAL13P1.45	MAL13P1.45::U4/U6 small nuclear ribonuclear protein, putative	0.114	0.274	0.3245	0.574	-0.27	0.2245	0.1115	0.546	-0.0935	-0.035	0.838	0.4785
PF14_0090	PF14_0090::hypothetical protein	0.0295	0.016	-0.016	0.194	-0.236	0.0985	0.1245	0.319	-0.0535	-0.0185	0.706	0.459
c7rRNA5.8s	c7rRNA5.8s::c7rRNA5.8s	0.086	-0.661	0.818	1.928	-2.192	0.196	0.759		-0.124	-0.054	0.64	0.972
PF11_0490	PF11_0490::hypothetical protein	-0.365	0.537	1.098	1.57	-1.574	0.974	1.457	1.583	0.656	0.368	1.3	1.122
MAL13P1.420	MAL13P1.420::hypothetical protein conserved	-0.585	0.2	1.339	1.656	-1.787	0.774	1.704	1.445	0.52	0.235	1.066	1.06
PF11_0489	PF11_0489::hypothetical protein	-0.329	0.068	1.373	1.633	-1.829	0.899	1.804	1.669	0.329	0.126	0.881	0.975
MAL13P1.351	MAL13P1.351::hypothetical protein, conserved	0.1839	0.291	1.194	1.137	-0.5976	0.4998	1.341	1.283	0.0568	0.2658	0.669	0.6692
PFF0435w	PFF0435w::ornithine aminotransferase	0.0415	0.3135	0.412	0.426	-0.2115	0.394	0.5645	0.654	0.0225	0.2625	0.274	0.5665
MAL13P1.360	MAL13P1.360::hypothetical protein, conserved	0.146	-0.2945	0.981		-0.825	0.078	0.956	1.182	0.201	-0.226	1.076	1.277
PFL2465c	PFL2465c::thymidylate kinase, putative	-0.124	0.084	0.35	0.19	-0.238	0.077	0.01	0.169	0.019	-0.114	0.132	0.317
PF14_0415	PF14_0415::dephospho-CoA kinase, putative	-0.209	0.032	1.036	0.6	-0.795	0.396	0.463	0.3	-0.205	-0.02		0.48
PFL2215w	PFL2215w::actin	0.0075	-0.0185	0.7595	0.2845	-0.37	0.111	0.415	0.231	0.0805	-0.223	0.2835	0.386
PF11_0063	PF11_0063::hypothetical protein	-0.152	-0.34	1.098	0.81		0.094	0.627	0.511	-0.337	0.176	0.068	1.038
MAL13P1.214	MAL13P1.214::phosphoethanolamine N-methyltransferase, putative	-0.273	0.132	0.669	0.545	-0.125	-0.21	0.615	0.463	-0.45	0.156	0.436	0.567
PF07_0074	PF07_0074::hypothetical protein, conserved	-0.2735	0.2497	0.509	0.216	-0.09267	0.01567	0.4497	0.5597	-0.09133	0.2293	0.427	0.297
PFE1200w	PFE1200w::hypothetical protein, conserved	-0.0125	-0.089	0.903	0.528	-0.086	0.086	0.338	0.6495	-0.1805	0.1045	0.125	0.207
PFE1390w	PFE1390w::RNA helicase-1	-0.107	0.1645	0.4775	0.276	0.1615	0.136	0.05	0.384	-0.1695	0.076	-0.0655	0.224
PF14_0535	PF14_0535::hypothetical protein	-0.2455	-0.3285	0.252	0.332	-0.2385	-0.4075	0.5985	1.119	-0.0235	-0.088	0.394	0.88
PFF0150c	PFF0150c::hypothetical protein	-0.695	-0.1815	0.5185		-0.599	-0.396	0.852	1.17	0.03	-0.204	0.642	1.037
PF11_0473	PF11_0473::hypothetical protein	-0.33	-0.075	0.492	0.698	-0.469	-0.237	0.472	1.868	0.029	-0.188	0.347	0.387
PF14_0216	PF14_0216::hypothetical protein	-0.252	-0.261	0.1765	0.613	-0.6865	-0.2685	0.24	0.3685	0.083	-0.076	0.791	0.451
c1rRNA5.8s	c1rRNA5.8s::c1rRNA5.8s	0.253	-1.602	0.739	1.175	-1.877	-0.763	0.588	0.389	0.003	0.24		0.533
tRNA_RNA-Val	tRNA_RNA-Val::tRNA_RNA-Val	0.219	-0.966	0.658	0.57	-1.013	-0.148	0.662	0.415	0.004	-0.024	1.664	0.259
c13rRNA5.8s	c13rRNA5.8s::c13rRNA5.8s	-0.144	-1.562	1.2	1.707	-2.226	-0.621	0.815	1.197	-0.519	-0.086		0.887
c11rRNA5.8s	c11rRNA5.8s::c11rRNA5.8s	-0.549	-1.71	0.846	1.508	-2.607	-0.997	0.728	0.91	-0.833	-0.52	2.873	1.148
c5rRNA5.8s	c5rRNA5.8s::c5rRNA5.8s	-0.684	-1.538		1.431	-2.115	-0.296		0.656	-0.739	-0.587	2.039	0.99
MAL7P1.202	MAL7P1.202::hypothetical protein, conserved	0.157	-0.6185	0.5065	0.3035	-0.615	-0.535	0.4235	0.111	-0.088	-0.1245	0.3875	0.2345
PFB0205c	PFB0205c::5'-3' exonuclease, putative	-1.048	-0.1715	0.5515	0.4055	-0.717	-0.509	0.881	0.625	-0.273	-0.247	1.202	1.052
PFC0250c	PFC0250c::AP endonuclease (DNA-(apurinic or apyrimidinic site) lyase), putative	-0.5385	-0.169	0.4095	0.451	-0.825	-0.2635	0.504	0.3585	-0.0515	-0.083	0.571	0.3955
PFC0920w	PFC0920w::histone H2A variant, putative	-0.5	-0.511	0.555	0.508	-0.69	-0.115	0.531	0.388	-0.331	-0.322	0.67	0.254
PFD1010w	PFD1010w::rifin	-0.747	-0.223	0.652		-0.74	-0.342	0.694	0.706	-0.655	-0.061	0.583
PF14_0269	PF14_0269::hypothetical protein, conserved	-0.405	-0.261	1.5	0.991	-0.79	-0.38	1.19	0.855		-0.367		0.53
MAL7P1.184	MAL7P1.184::rifin	-0.58		0.458	0.656	-0.341	-0.245	0.314	0.067	-0.563	-0.131	1.042	0.553
PF10_0203	PF10_0203::ADP-ribosylation factor	-0.298	-0.077	0.183	0.622	-0.433	-0.253	-0.157	0.139	-0.222	-0.073	0.942	0.331
PFD0955w	PFD0955w::hypothetical protein, conserved	-0.035	-0.416	0.645	0.396	-0.84	-0.029	0.252	0.46	-0.162	0.112	0.527	-0.227
PF11_0227	PF11_0227::serine/threonine protein kinase, puative	-0.024	0.1725	-0.244	0.396	-0.7915	0.0555	0.038	0.332	-0.0065	0.299	0.3615	0.3315
PFD1245c	PFD1245c::erythrocyte membrane protein 1 (PfEMP1)	0.115	0.0795	0.017	0.314		0.521	0.004	0.6405	0.028	0.532	0.643	0.0995
PFL0570c	PFL0570c::hypothetical protein conserved	0.089	0.111	0.079	0.335	-0.838	0.291	0.178	0.572	0.074	0.22		0.2
PF14_0244	PF14_0244::ABC transporter, (EPP family)	-0.379	-0.125	0.078	0.467		0.271	0.05	0.386	0.204	-0.048	0.573	0.067
PFL1220w	PFL1220w::hypothetical protein, conserved	-0.524	0.026	0.043	1.09	-0.514	0.159	-0.266	0.882	0.298	0.111	0.409	0.335
PF14_0539	PF14_0539::hypothetical protein	-0.853	-0.041	0.572	1.22	-0.956	0.21	0.084	1.809	0.04	0.327	1.182	0.203
c13rRNAITS1	c13rRNAITS1::c13rRNAITS1	-0.886	0.105	0.573	1.41	-2.211	0.182	0.624		0.04	0.634	0.717
PF11_0079	PF11_0079::hypothetical protein	-0.2187	0.02233	0.1097	0.4863	-0.4003	0.256	0.063	0.4938	0.01483	0.1973	0.3643	-0.3467
PF11_0342	PF11_0342::hypothetical protein	-0.06125	0.011	0.1832	0.2174	-0.181	0.135	0.1485	0.1747	-0.07275	0.117	0.2765	-0.03667
PF14_0640	PF14_0640::hypothetical protein	-0.7505	0.237	0.258	0.093	-0.598	0.2285		0.239	-0.586	-0.184	0.541	0.47
PFF0385c	PFF0385c::hypothetical protein, conserved	-0.209	0.0985	0.308	0.28	-0.109	0.066	0.211	0.0735	-0.627	-0.0405	0.2565	0.405
PFL0315c	PFL0315c::hypothetical protein, conserved	-0.08425	0.111	0.114	0.652	-0.0865	0.02125	0.3312	0.07	0.4477	-0.229	0.6763	0.2904
PF13_0077	PF13_0077::DEAD box helicase, putative	0.093	-0.835	-0.47	0.3385	-0.143	0.0585	0.127	0.007	-0.2765	-0.1285	0.3265	0.063
NULL		0.013	-2.119	-0.144	0.211	-0.238	-0.094	-0.283	0.562	-0.732			0.449
PFE0490w	PFE0490w::hypothetical protein, conserved	-0.329	-1.801	-0.106	-0.079	-0.617	-0.359	-0.027		-0.146	-0.246	-0.187	-0.178
PFL0030c	PFL0030c::erythrocyte membrane protein 1 (PfEMP1)	0.3395	-1.97	-0.2992	0.8465	-0.437	0.6573	-0.1017	1.138	-0.1213	-0.054	0.2793	1.152
PF11_0225	PF11_0225::PfGCN20	-0.182	-0.361	0.318	0.0615	-0.4745	-0.2015	-0.1995	0.6525	-0.438	-0.2335	0.06	0.699
PF11_0390	PF11_0390::reticulocyte binding protein, putative	0.12	-0.772	0.262	0.359	-0.708	-0.059		0.837	-0.298	0.114	0.244
PFE1220w	PFE1220w::hypothetical protein, conserved	0.034		0.017	0.31	-0.456	-0.124	-0.787	0.451	-0.266	0.012	0.391	0.656
PFD0945c	PFD0945c::hypothetical membrane protein, conserved	0.2195	-0.6005	0.2745	0.1275	-0.6635	-0.0365	-0.6525	0.7115	-0.323	-0.4715	-0.0305
PFD0590c	PFD0590c::DNA polymerase alpha	-0.1193	-0.05967	0.126	0.1755	-0.1943	-0.1677	-0.2937	0.7	-0.1992	0.1677	0.08233	0.409
PF08_0102	PF08_0102::asparagine-rich antigen Pfa55-14	0.194	-0.385	-0.064	-0.132	-0.409	-0.067	-0.08	0.707	-0.45	0.125		0.263
ORF91	ORF91::ORF91	0.068	-1.077	0.758		0.073	-0.638		0.453	-0.422	0.079	0.216	0.907
PF13_0190	PF13_0190::hypothetical protein, conserved	-0.199	-0.616	0.232	0.334	-0.24	-0.6115	-0.469	-0.102	-0.3065	-0.4035	0.0665	0.548
PFE0770w	PFE0770w::hypothetical protein, conserved	0.344	-0.571	-0.1655	0.142	-0.199	-0.1685	-0.244	0.1605	0.254	-0.2515	0.3965	0.1705
PFL1870c	PFL1870c::sphingomyelin phosphodiesterase	0.3945	-0.42	-0.1935	-0.401	-0.058	-0.1885		0.185	-0.0225	-0.2435	-0.1065	-0.245
PFL0200c	PFL0200c::hypothetical protein, conserved	0.226	-0.1395	-0.029	-0.245	0.443	-0.1705	-0.331	-0.11	-0.0455	-0.1125	0.1295	-0.084
PF14_0214	PF14_0214::hypothetical protein	0.493	-0.709	0.1117	-0.2177	0.352	-0.4397	-0.687	0.07583	-0.1197	-0.08833	0.1373	0.123
MAL13P1.112	MAL13P1.112::hypothetical protein,conserved	0.5675	-0.3665	-0.34	-0.018	0.2765	-0.372	-0.2625	0.1505	-0.0315	0.116	0.012	-0.0065
PFC0700c	PFC0700c::hypothetical protein, conserved	0.392	-0.437	-0.1	0.385	0.462	-0.196	-0.3	-0.088	0.152	-0.641		-0.047
PF07_0049	PF07_0049::erythrocyte membrane protein 1 (PfEMP1)	0.2885	-0.4845	-0.067	0.177	0.0025	-0.4385	-0.627	-0.0405	0.132	-0.4035	-0.123	-0.114
PF10_0221	PF10_0221::GcpE protein	-0.162	-0.3215	0.1965	0.4265	0.2775	-0.6575	-0.377	-0.2285	-0.086	-0.3645	0.156	-0.1165
PFF1470c	PFF1470c::DNA polymerase epsilon, catalytic subunit a, putative	-0.0326	-0.192	-0.3328	0.1837	-0.1863	-0.47	0.0478	-0.037	-0.1692	-0.1234	0.07875	0.0438
MAL13P1.142	MAL13P1.142::hypothetical protein, conserved	-0.086	-0.237	-0.008	-0.205	0.038	-0.41	-0.11	-0.221	-0.121	-0.161	-0.061	0.093
PF13_0136	PF13_0136::hypothetical protein, conserved	-0.1245	-0.267	-0.301	0.2205	0.164	-0.476	0.052	-0.002	-0.2265	0.0045	0.229	0.001
PFL1605w	PFL1605w::hypothetical protein, conserved	-0.04567	-0.02333	-0.02167	0.241	0.3327	-0.489	0.008667	-0.123	-0.151	-0.1173	0.271	0.004333
PF10_0257	PF10_0257::hypothetical protein	-0.086	-0.346	0.042	0.212	0.208	-0.785	0.132	0.029	-0.186	-0.153	0.689	-0.039
PFB0370c	PFB0370c::RNA-binding protein, putative	0.63	-1.328	-0.004	-0.064	0.41	-1.343	-0.079	-0.176	-0.245	-0.443	0.596	0.476
PFF0630c	PFF0630c::hypothetical protein, conserved	0.066	-0.679	-0.357	0.075	0.088	-0.672	0.066	0.09	-0.142	-0.211	0.668	0.198
PF08_0082	PF08_0082::hypothetical protein, conserved	0.1135	-0.6115	-0.0605	0.143	-0.1445	-0.634	0.081	0.102	-0.0945	-0.3645	0.3875	0.0395
PFD0630c	PFD0630c::erythrocyte membrane protein 1 (PfEMP1)	0.061	-0.5419	-0.3707	-0.003167	0.313	-0.6877	-0.07992	-0.2315	-0.2605	-0.5262	0.5507	-0.143
MAL7P1.50	MAL7P1.50::erythrocyte membrane protein 1 (PfEMP1)	0.1997		-0.3363	-0.018	0.2835	-1.017	-0.2475	-0.04667	-0.1037	-0.459	0.142	-0.58
PFE0005w	PFE0005w::erythrocyte membrane protein 1 (PfEMP1)	0.0105	-1.759	-0.3157	-0.06633	-0.019	-1.063	-0.4343	-0.091	-0.1115	-0.4897	0.413	-0.468
MAL7P1.55	MAL7P1.55::erythrocyte membrane protein 1 (PfEMP1)	0.1943	-1.989	-0.1823	0.2687	0.2223	-0.3057	-0.06467	0.1347	0.06233	-0.395	0.1483	-0.007
MAL13P1.450	MAL13P1.450::hypothetical protein, conserved in P. falciparum	-0.032	-0.902	0.176	0.272	0.218	-0.798	0.258	-0.105	0.281	0.079	0.075	-0.134
PF14_0137	PF14_0137::hypothetical protein	0.1175	-0.754	0.17	0.2175	0.007	-0.958	0.0445	-0.027	0.0425	-0.021	-0.198	-0.078
PFC0005w	PFC0005w::PfEMP1	0.2297	-0.6833	0.311	0.2425	0.02967	-1.084	0.2167	0.1685	0.1927	-0.5392	-0.175	0.12
PF10_0155	PF10_0155::enolase	-0.0685	-1.065	0.1295	0.0675	-0.414	-0.987	0.085	-0.519	-0.404	-0.289	-0.0355	-0.0105
PFI1100w	PFI1100w::para-aminobenzoic acid synthetase	-0.1945	-0.721	0.09	-0.113	-0.3305	-0.796	-0.0335	-0.617	-0.343	-0.06	0.0865	-0.3215
PF11_0280	PF11_0280::small nuclear ribonucleoprotein F, putative	-0.114	-1.3	-0.021	-0.205	-0.012	-1.277	-0.251	-0.446	-0.314	-0.199	-0.303	-0.24
MAL8P1.124	MAL8P1.124::hypothetical protein, conserved	0.2605	-1.274	0.3955	0.2955	-0.238	-1.119	0.265	-0.1425	-0.3435	-0.472	0.235	-0.104
PF10_0149	PF10_0149::cysteine -- tRNA ligase, putative	-0.0305	-0.4845	-0.167	0.0205	0.0385	-0.7395	-0.1255	0.011	-0.1695	-0.1185	-0.19	0.0255
PFF0225w	PFF0225w::DNA helicase, putative	0.05	-0.5857	-0.163	0.1442	0.3157	-0.7347	-0.377	0.08333	-0.2293	-0.094	-0.09233	0.1757
PF14_0249	PF14_0249::hypothetical protein	0.0475	-0.3445	-0.144	0.048	0.2165	-0.4195	-0.0805	0.1585	-0.267	-0.4265	-0.161	0.072
MAL8P1.99	MAL8P1.99::GTPase, putative	-0.464	-0.468	-0.197	-0.135	-0.011	-0.583	-0.245	0.021	0.001	-0.519	0.142	-0.184
PFC0840w	PFC0840w::P-type ATPase, putative	-0.117	-0.3727	-0.214	-0.06783	-0.04367	-0.3843	-0.3203	0.1245	0.031	-0.207	0.05617	-0.067
PF11_0176	PF11_0176::hypothetical protein	-0.7675	-2.687	-0.054	-0.025	-0.593	-2.712	-0.237	0.465	0.3225	-3.094	0.215	0.178
MAL7P1.81	MAL7P1.81::eukaryotictranslation initiation factor 3 37.28 kDa subunit, putative	0.203	-0.634	0.056	0.413	-0.688	-2.126	0.036	0.368	-1.389	-0.414	0.392	-0.158
PFL1555w	PFL1555w::cytochrome b5, putative	-0.28	-0.431	-0.486	0.265	-0.193	-1.417		-0.289	-0.218	-0.306	-0.505	-0.295
PFI0125c	PFI0125c::protein kinase, FIKK family	-0.236	-0.3365	0.2725	0.0425	-0.242	-1.228	0.3085	-0.4545	-0.654	-0.367	-0.2825	-0.2655
PF10_0096	PF10_0096::hypothetical protein	-0.347	-0.477	-0.113	-0.165	-0.392	-1.682	-0.224		-0.143	-0.4	-0.176	-0.667
PFE1290w	PFE1290w::serine/threonine-protein kinase. Pfnek-2	-0.146	-0.217	0.037	-0.203	-0.015	-1.262	-0.115	0.243	-0.277	-0.369	0.128	-0.423
PFD0403w	PFD0403w::hypothetical protein, conserved	-0.73	-0.4445	0.179	-0.3925	-0.3575	-0.77	-0.121	0.2225	-0.3665	0.0355	0.1975	0.053
PFE0915c	PFE0915c::proteasome subunit beta type 1	-0.355	-0.321	-0.024	-0.109	-0.185	-0.353	-0.15	-0.105	-0.098	-0.082	0.07	0.258
PF14_0051	PF14_0051::hypothetical protein, conserved	-0.3658	-0.002667	0.02883	0.1398	-0.02217	-0.9687	-0.2635	0.0195	-0.1082	-0.04667	0.1585	0.085
PF08_0103	PF08_0103::erythrocyte membrane protein 1 (PfEMP1)	-0.4705	-0.109	-0.362	-0.082	-0.219	-1.615	-0.0675	0.061	-0.0395		0.661	0.064
PF13_0093	PF13_0093::hypothetical protein, conserved	-0.39	-0.4385	0.0625	0.0895	-0.373	-1.034	-0.194	-0.265	-0.1715	-0.239	0.116	0.0645
PF11_0159	PF11_0159::hypothetical protein	-0.487	-0.508	0.36	-0.01	-0.289	-1.61	0.096	-0.111	-0.448	-0.311	0.218	0.179
MAL8P1.83	MAL8P1.83::eukaryotictranslation initiation factor, putative	-0.487	-0.378	0.128	-0.033	-0.268		-0.175	-0.068	-0.376	-0.128	-0.013	0.073
PFB0250w	PFB0250w::hypothetical protein	-0.2875	-0.4265	0.005	-0.176	-0.0115	-0.72	0.0475	-0.2795	-0.061	0.008	0.039	0.172
PFI0415c	PFI0415c::ribosomal RNA methyltransferase, putative	-0.2795	-0.4135	-0.019	-0.421	-0.187	-0.8005	-0.1265	-0.2895	-0.196	0.0575		-0.064
PFB0805c	PFB0805c::clathrin coat assembly protein, putative	-0.171	-0.349	0.099		-0.325	-0.848	-0.163	-0.399	0.089	0.002	0.261	0.234
PFI0530c	PFI0530c::DNA primase, large subunit, putative	-0.2005	-0.0125	0.151	0.0925	-0.2135	-0.7145		-0.143	-0.0955	-0.173	0.4065	0.286
MAL7P1.29	MAL7P1.29::hypothetical protein, conserved	-0.09858	-0.1232	0.264	0.017	0.2242	-0.9365	0.0025	-0.05617	0.104	-0.1305	-0.035	-0.219
PFF1285w	PFF1285w::hypothetical protein, conserved	-0.272	-0.4655	0.0825	-0.341	0.598	-1.973	0.3645	-0.919	-0.1115	-0.924	0.4555	-0.478
PFF1405c	PFF1405c::hypothetical protein, conserved	-0.272	-0.61	-0.37	-0.178		-0.445	-0.322	-0.255	0.091	-0.328	0.578	0.009
PF11_0287	PF11_0287::hypothetical protein	-0.07	-0.25	-0.18	-0.045	-0.035	-0.237	-0.132		0.072	-0.322	0.28
MAL13P1.12	MAL13P1.12::hypothetical protein, conserved	-0.206		-0.33	0.477		-0.72	-0.301	0.426	0.1	-1.071	-0.642	0.312
PF10_0092	PF10_0092::metallopeptidase, putative	-0.246	-0.22	-0.362	0.225	0.315	-0.395	-0.209	0.297	0.213	-0.378	-0.353	0.247
PFI0310w	PFI0310w::Maf-like protein, putative	0.1285	-0.502	-0.209	0.2925	0.341	-0.326	-0.199	0.144	0.31	0.0135	0.0245	-0.088
PFI0540w	PFI0540w::hypothetical protein, conserved	0.6195	-0.6255	-0.2065	0.956	0.474	-0.8315	-1.038	0.6455	1.024	-0.62	0.128	0.179
PF11_0383	PF11_0383::hypothetical protein	0.193	-0.355		0.484	0.326	-0.276	-0.012	0.43	0.333	-0.322	0.035	0.073
PF14_0397	PF14_0397::hypothetical protein, conserved	-0.084	-0.445	-0.574		0.352	-0.471	-0.526	0.318	0.02	-0.406		0.104
PFE1090w	PFE1090w::nuceotide binding protein, putative	-0.121	-0.496	-0.3995	0.613	0.035	-0.56	-0.4245	0.2665	0.3545	-0.285	-0.143	0.2085
PF08_0084	PF08_0084::RNA-binding protein (U1 snRNP-like), putative	-0.11	-0.407	-0.083	0.542	-0.057	-0.273		0.353	-0.213	-0.509	-0.073	0.019
PFC0795w	PFC0795w::hypothetical protein, conserved	0.235	-1.433	0.186	0.903	0.102	-1.186	-0.485	1.331	-0.042		-0.354
PF08_0107	PF08_0107::erythrocyte membrane protein 1 (PfEMP1)	-0.0365	-1.766	0.4675	1.821	0.2395	-1.788	-0.102	0.639	-0.218	-0.628	0.3852	0.251
PFF0430w	PFF0430w::chaperone, putative	-0.277	-0.9325	-0.255	0.3255	-0.53	-1.011	-0.1375	0.315	-0.413	-0.408	-0.186	0.163
PFI0755c	PFI0755c::6-phosphofructokinase, putative	-0.03133	-0.379	0.07	0.2275	-0.3347	-0.3673	0.07	0.2658	-0.2137	-0.051	-0.07633	0.139
PFL0755c	PFL0755c::hypothetical protein, conserved	-0.466		-0.892	1.918	0.173	-3.873	-1.519	2.117	-0.19	-0.894	0.27	1.367
MAL8P1.59	MAL8P1.59::hypothetical protein, conserved	-0.1955	-0.288	-0.0095	0.411	0.1425	-0.6455	-0.1535	0.2565	-0.0275	-0.1295	0.138	0.07
PFD0625c	PFD0625c::erythrocyte membrane protein 1 (PfEMP1)	-0.2253	-0.4783	-0.2553	0.464	0.05333	-0.7493	-0.3442	0.1588	-0.215	-0.3928	-0.1077	0.3492
PFL1950w	PFL1950w::erythrocyte membrane protein 1 (PfEMP1)	0.2042	-0.09408	-0.2647	0.3546	0.6117	-0.7863	-0.267	0.5106	0.2117	-0.294	0.2313	0.4309
PFI1375w	PFI1375w::cytochrome C oxidase, putative	-0.041	-0.285	0.071	0.147	0.466	-0.539	-0.095	0.203	-0.079	-0.374	0.146	0.112
PF13_0215	PF13_0215::hypothetical protein, conserved	0.039	-0.246	-0.153	0.318	0.364	-0.533	-0.067	-0.025	-0.008	0.017	0.074	0.322
tRNA_RNA-Ala	tRNA_RNA-Ala::tRNA_RNA-Ala	-0.127	-0.691	-0.224	0.165	0.679	-0.506	-0.201	0.171	-0.145	0.037	0.218	0.097
PF14_0309	PF14_0309::protein-L-isoaspartate O-methyltransferase beta-aspartate methyltransferase, putative	-0.605	-0.831	-0.099	-0.186	-0.403	-1.556	-1.91	0.702	-0.463	-0.139	0.291	0.232
PF13_0290	PF13_0290::hypothetical protein, conserved	0.054	-0.416	0.09	0.1905	-0.189	-0.2495	-0.0575	0.3975	-0.315	-0.3275	-0.235	0.15
PF11_0058	PF11_0058::rna polymerase subunit, putative	0.026	-0.219	-0.023	-0.054	-0.011	-0.253	0.008	0.263	-0.51	-0.42	-0.33	0.167
MAL13P1.82	MAL13P1.82::phosphatidylinositol synthase, putative	0.11	-0.185	0.053	-0.225	-0.559	-0.209	0.045		-0.455	-0.491	-0.066	0.055
MAL7P1.200	MAL7P1.200::rifin	0.335	-0.1	0.003			-0.49	-0.079	0.688	-0.352	-0.58	-0.199	0.055
PFB0175c	PFB0175c::Mak16 protein, putative	-0.217	-0.2835	-0.1735	-0.1215	-0.364	-0.458	-0.2505	0.174	-0.9265	-0.6125	-0.2615	0.001
PFE0570w	PFE0570w::hypothetical protein, conserved	-0.03821	-0.1181	-0.08654	-0.02533	-0.05045	-0.3088	0.01607	0.0004167	-0.317	-0.362	-0.06623	0.05806
PF11_0274	PF11_0274::hypothetical protein	-0.481	-0.468	-0.17	0.113	-0.125	-0.508	-0.373	-0.089	-0.638	-0.611	-0.009	0.002
PF13_0048	PF13_0048::NUDIX hydrolase, putative	-0.218	-0.056	-0.04	0.2355	-0.084	-0.9885	-0.168	0.274	-0.5925	-0.2475	-0.647	0.071
PF11_0213	PF11_0213::hypothetical protein	0.1467	-0.06825	-0.116	-0.09433	0.08775	-0.4565	-0.01475	0.009	-0.6468	-0.1547	0.3245	-0.07117
PFF1085c	PFF1085c::conserved hypothetical protein, expressed transcript	0.189	0.181	0.1505	0.074	0.257	-0.7705	-0.5035	0.004	-0.258	0.1555	0.4925	0.2445
PF11_0184	PF11_0184::DNA mismatch repair protein MLH1, putative	-0.342	-0.248	-0.1825	-0.2925	-0.2535	-0.4405	0.447	-0.208	-0.0765	-0.2	0.2475	-0.147
MAL13P1.113	MAL13P1.113::synaptosomal-associated protein of 25 kDa, (SNAP 25), putative	-1.047		-0.594	0.19	-0.648	-0.795	-1.054	0.172	-0.393	-0.448	1.087	-0.054
PFL1320w	PFL1320w::hypothetical protein, conserved	-0.546	-0.2885	-0.3575	-0.251	-0.301	-0.2705	-0.595	-0.1465	-0.297	-0.504	0.8795	-0.138
PF13_0036	PF13_0036::DNAJ protein, putative	-0.181	-0.47	-0.218	-0.336	-0.215	-0.401	-0.458	-0.047	-0.155	-0.339	0.525	0.004
MAL7P1.13	MAL7P1.13::hypothetical protein, conserved	-0.758	-0.493	-0.306	-0.36	-0.553	-0.309	-0.264	0.188	-0.185	-0.488	0.687	0.045
PFF1190c	PFF1190c::N-acetylglucosaminyl- phosphatidylinositol de-n-acetylase, putative	-1.225	-0.087	-0.036	0.067	-0.546	-0.586	-0.12	0.1	-0.257	0.089	0.796	0.05
PF07_0045	PF07_0045::hypothetical protein, conserved	-0.6715	-0.039	-0.0645	-0.0575	-0.184	-0.34	-0.2355	0.1645	-0.166	-0.035	0.317	0.0295
PFL1060c	PFL1060c::hypothetical protein, conserved	-1.804	-0.51	-0.234	-0.02	-1.137	-2.079	-0.285	0.011	-0.811	-0.562	1.84	-0.189
PFE0895c	PFE0895c::Zinc finger protein, putative	-0.7025	-0.085	-0.138	-0.2035	-0.351	-0.2215	-0.1445	-0.161	-0.2385	-0.21	0.5025	-0.048
PF10_0306	PF10_0306::MORN repeat containing protein	-0.6105	0.0185	-0.178	-0.6185	-0.777	-0.2925	-0.2615	-0.4335	0.0395	-0.554	0.7505	-0.1455
PFD0230c	PFD0230c::protease, putative	-0.988	-0.275	-0.2475	-0.5375	-0.4215	-0.363	-0.544	-0.5045	0.2945	-0.384	0.832	-0.2745
PF07_0078	PF07_0078::hypothetical protein, conserved	-0.528	-0.1385	-0.12	-0.218	-0.401	-0.1845	-0.422	-0.0865	0.063	-0.1965	0.415	0.008
MAL13P1.200	MAL13P1.200::hypothetical protein, conserved	-0.78	-0.117	-0.351	-1.164	-0.823	-1.725	-0.133	-0.16	-0.272	-0.249	1.811	-0.491
PFL2435w	PFL2435w::hypothetical protein, conserved	-0.534	-0.084	-0.365	-0.176	-0.097	-0.024	-0.027	0.041	-0.1	-0.085	0.626	-0.108
PFI0425w	PFI0425w::transporter, putative	-0.1115	-0.0485	-0.215	-0.092	-0.132	-0.048	-0.094	0.0835	-0.044	-0.099	0.433	-0.1
PFA0270c	PFA0270c::hypothetical protein, conserved	-1.003	-0.137	-0.545	-0.534	-0.0095	-1.085	-0.2945	-0.609	-0.523	-0.353	0.582	-0.345
tRNA_RNA-Met	tRNA_RNA-Met::tRNA_RNA-Met	-0.556	-0.242		-0.06	0.023	-0.269	0.125	0.13	-0.135	-0.075	0.475	-0.095
PF14_0318	PF14_0318::hypothetical protein	-0.4805	-0.0405	-0.0425	0.119	-0.73	-0.415	0.087	0.0175	-0.027	-0.0185	0.8572	-0.199
PF13_0338	PF13_0338::cysteine-rich surface protein	-0.2445	-0.204	0.0815	-0.082	-0.384	-0.16	0.096	-0.2195	0.0695	-0.008		-0.055
MAL7P1.64	MAL7P1.64::hypothetical membrane protein, conserved	-0.347	-0.453	-0.075	0.039	-0.616	-0.249		-0.246	0.187	-0.098	0.64	0.127
PFC0520w	PFC0520w::26S proteasome regulatory subunit S14, putative	-0.24	-0.156	0.269	-0.137	-0.431	-0.311	0.219	-0.104	-0.011	-0.006	0.641	0.175
MAL8P1.121	MAL8P1.121::hypothetical protein, conserved	-0.021	-0.076	0.073	-0.102	-0.666	-0.049	0.138	0.098	0.106	-0.076	0.488	0.169
PFE0080c	PFE0080c::rhoptry-associated protein 2, RAP2	-0.324	-0.4855	-0.0045	-0.557	-1.671	-0.2785	-0.194	-0.7645	0.4975	-0.3955	0.5325	0.0605
MAL13P1.38	MAL13P1.38::hypothetical protein, conserved	-0.4615	-0.207	0.039	-0.205	-1.04	-0.097	0.0015	-0.407	0.125	-0.206	0.625	-0.1705
PFC0120w	PFC0120w::Cytoadherence linked asexual protein, 3.2	-0.1763	-0.02667	-0.26	-0.4627	-0.874	-0.03667	-0.2153	-0.4537	0.05433	-0.246	0.4588	0.4217
PFC0200w	PFC0200w::60S Ribosomal protein L44, putative	-0.492	-0.031	0.019	0.083	-0.453	-0.38	0.08	-0.341	-0.382	0.066	0.169	-0.329
PFD0595w	PFD0595w::hypothetical protein, conserved	-0.374	0.001	-0.0475	-0.071	-0.0625	0.015	0.122	-0.2485	-0.029	-0.089	0.228	-0.0855
PFF0775w	PFF0775w::pyridoxal kinase-like protein, putative	-0.78	-0.184	-0.1045	-0.383	-0.5055	-0.7355	0.178	-0.8885	-0.3475	-0.2545	0.37	-0.2305
PFL1565c	PFL1565c::hypothetical protein, conserved	-0.7885	-0.2405	-0.137	-0.5155	-0.459	-0.405	0.1425	-1.224	-0.153	-0.275	0.926	-0.5915
PF14_0133	PF14_0133::ATP-dependent transporter, putative	-0.623	-0.222	0.064	-0.241	-0.196	-0.211	0.158	-0.335	-0.348	-0.338	0.239	-0.243
PFL0640w	PFL0640w::hypothetical protein, conserved	-0.723	-0.12	0.206	-0.25	-0.557	-0.28	0.28	-0.127	-0.25	0.278	0.625	-0.188
PFI0735c	PFI0735c::NADH dehydrogenase, putative	-0.6835	0.132	0.4175	-0.3955	-0.9815	-0.119	0.5715	-0.309	0.0335	-0.009	0.918	-0.214
PFI1065c	PFI1065c::hypothetical protein, conserved	-0.6775	-0.0565	0.209	-0.2445	-0.6315	-0.2815	0.335	-0.4015	-0.059	-0.054	0.643	-0.4675
PFD0692c	PFD0692c::hypothetical protein, conserved	-0.811	-0.138	0.088	-0.276	-1.189	-0.333	0.224	-0.695	-0.045	0.045		-0.582
MAL7P1.118	MAL7P1.118::PelOta protein homologue, putative	-0.997	-0.076	0.3005	-0.2725	-0.8285	-0.563	0.62	-0.4715	-0.661	-0.319	0.72	-0.33
PF10_0128	PF10_0128::WD repeat protein, putative	-0.5675	-0.035	0.163	-0.3865	-0.7805	-0.084		-0.1625	-0.6035	-0.2655	0.513	-0.165
PF07_0062	PF07_0062::GTP-binding translation elongation factor tu family protein, putative	-0.445	0.1025	-0.2265	-0.121	-0.458	-0.2035	-0.0605	-0.5885	-0.237	-0.4485	0.023	-0.321
PFI0680c	PFI0680c::hypothetical protein, conserved	-0.984	-0.0425	-0.3145	-0.1455	-1.192	-0.1715	-0.2615	-1.286	-0.278	0.0165	0.23	-0.338
PF13_0313	PF13_0313::zinc finger protein	-0.4585	0.185	0.0315	-0.051	-0.6655	0.2075	0.077	-0.452	-0.241	-0.2015		-0.369
PF11_0202	PF11_0202::clathrin coat assembly protein, putative	-0.6885	-0.2635	-0.193	-0.126	-1.002	0.0555	0.0615	-0.378	-0.2825	-0.295	0.351	-0.4825
PFF0460w	PFF0460w::hypothetical protein, conserved	-0.676	0.122	0.0375	-0.178	-0.7455	-0.0405	-0.109	-0.196	-0.524	-0.171	0.3735	-0.644
PFI0340c	PFI0340c::hypothetical protein, conserved	-0.167	0.019	-0.1097	-0.3772	-0.347	-0.112	0.01	-0.03117	-0.423	-0.03133	0.1473	0.01883
PF08_0123	PF08_0123::pseudouridylate synthase, putative	-0.986	-0.1415	-0.292	-1.171	-1.426	-0.2165	0.02	-0.318	-0.499	-0.297	0.412	-0.1745
PF10_0207	PF10_0207::hypothetical protein	-0.553	0.07	-0.074	-0.616	-0.542	-0.147	-0.015	-0.188	-0.231	-0.071	0.648	-0.261
MAL7P1.83	MAL7P1.83::hypothetical protein, conserved	-1.02	0.186	-0.6405	-1.153	-0.8405	-0.183	0.418	0.1805	-0.104	0.1435	0.4275	-0.412
PF14_0056	PF14_0056::hypothetical protein	-0.525	0.058	-0.276	-0.8855	-0.41	-0.277	-0.023	-0.655	-0.25	0.2325	0.5045	-0.3045
PF07_0038	PF07_0038::Cg7 protein	-0.6965	0.3015	0.231	-0.4595	-0.2125	0.1085	0.296	-0.2935	-0.2145	-0.084	0.9085	-0.4705
PFI1205c	PFI1205c::hypothetical membrane protein, conserved	-0.381	-0.086	0.767	-0.414	-0.3365	-0.4255	0.73	-0.2875	0.1445	-0.0025	0.8255	-0.0675
MAL7P1.153	MAL7P1.153::hypothetical protein, conserved	-0.4155	-0.024	0.443	-0.599	-0.196	-0.674	0.669	-0.231	-0.149	-0.01	0.999	-0.317
MAL13P1.139	MAL13P1.139::hypothetical protein, conserved	0.029	-0.277	0.682	-0.216	-0.222	-0.884	0.552	-0.419	0.369	0.229	0.564	0.032
PFD0235c	PFD0235c::hypothetical protein, conserved	-0.5225	0.174	0.3165	-0.4825	-0.0095	-0.529	0.1525	-0.2965	0.3015	0.018	0.5875	0.129
PFA0310c	PFA0310c::calcium-transporting ATPase	-0.3955	-0.211	0.65	-0.2125	-0.339	-0.617	0.229	-0.6585	-0.0635	-0.1025	0.3875	0.068
PF13_0324	PF13_0324::Sec24 subunit, putative	-0.4715	-0.145	0.3765	-0.1645	-0.355	-0.3335	0.0045	-0.2955	0.0195	-0.1055	0.025	-0.0615
PF14_0265	PF14_0265::peptide chain release factor 1, putative	-1.147	0.02	0.323	-0.283	0.374	-1.551	0.042	-0.331	-0.196	0.166	0.919	-0.277
PF13_0278	PF13_0278::Ran-binding protein, putative	-0.5975	0.183	0.3985	-0.618	-0.451	-0.7605	-0.0775	-0.419	-0.136	-0.145	0.0995	-0.716
PF14_0153	PF14_0153::hypothetical protein	-0.7255	0.054	0.1175	-0.3895	-0.335	-0.4705	0.0775	-0.2885	0.0735	0.1045	-0.0405	-0.341
PF13_0061	PF13_0061::ATP synthase gamma chain, mitochondrial precursor, putative	-0.196	0.026	-0.046	-0.184	-0.523	-0.293	-0.058	0.053	0.254	-0.119	0.112	-0.109
PFF0240c	PFF0240c::hypothetical protein	-0.196	-0.718	-0.374	-0.079	-0.281	-0.424	-0.23	0.169	-0.572	-0.731	0.677	0.024
PFL1365w	PFL1365w::hypothetical protein, conserved	0.158	-0.557		-0.39	-0.468	-0.297	0.65	0.087	-0.618	-0.602	0.6585	0.17
PF14_0275	PF14_0275::hypothetical protein	0.029	-0.555	0.289	0.051	-0.259	-0.246	0.388	0.076	-0.422	-0.299	0.478
PFE0780w	PFE0780w::hypothetical protein, conserved	0.242	-0.676	0.669	0.102	-0.265	-0.529	0.63	0.206	-0.282	-0.491	0.459	0.073
PFL2295w	PFL2295w::hypothetical protein, conserved	-0.106	-0.901	0.646	0.283	-0.427	-0.396	0.51	0.417	-0.948		0.214	0.078
PF10_0280	PF10_0280::hypothetical protein	0.207	-0.265	0.702	0.254	-0.401	0.266	0.959	0.304	-0.587	-0.38	1.129
MAL7P1.111	MAL7P1.111::hypothetical protein, conserved	-0.17	-0.213	0.546	0.065	-0.442	-0.09	0.53	0.347	-0.364	-0.504	0.606	0.065
PFD0950w	PFD0950w::ran binding protein 1	-0.005	-0.321	0.211	0.033	-0.176	-0.216	0.182	0.279	-0.22	-0.569	0.259	-0.269
PFL0500w	PFL0500w::50S ribosomal protein L1, putative	-0.486	-0.419	0.425	0.43	-0.901	-0.213	0.225	-0.269		-0.364	0.232	-0.058
PFL1270w	PFL1270w::cof-like hydrolase, had-superfamily, subfamily iib	-0.214	-0.471	0.184	0.155	-0.751	-0.119	0.141	-0.113	-0.196	-0.332	0.211	0.224
PF10_0059	PF10_0059::hypothetical protein	0.44	-0.864	0.033	0.415	-0.834	-0.489	0.045	0.684	-0.278	-0.841	0.809	0.017
PF11_0359	PF11_0359::coatomer delta subunit, putative	0.3165	-0.447	0.212	-0.0935	-0.8675	-0.764	0.0455	0.0295	-0.2275	-0.5085	0.159	0.1375
PFF1335c	PFF1335c::4-methyl-5(B-hydroxyethyl)-thiazol monophosphate biosynthesis enzyme	0.462	-0.475	0.087	0.086	-0.842	-0.355	0.265	0.081	-0.293	-0.158	0.154	0.15
MAL13P1.17	MAL13P1.17::hypothetical protein, conserved	0.41	-0.48		-0.188	-0.769	-0.131	-0.193	0.45	-0.352	-0.562	0.162
PF08_0083	PF08_0083::hypothetical protein, conserved	0.3795	-0.4355	0.0785	0.091	-0.6485	-0.1615	-0.1195	0.1485	-0.218	-0.3705	-0.0255	0.1175
MAL8P1.58	MAL8P1.58::phosphatidylglycerophosphate synthase	0.447	-0.37	0.263	-0.09	-0.6725	-0.091	0.0865	-0.13	-0.6345	-0.442	0.308	0.054
PFF0635w	PFF0635w::hypothetical protein, conserved	0.449	-0.255	0.11	-0.174	-0.98	-0.028	-0.09	-0.295	-0.506	-0.428	0.387	0.065
tRNARNA-Lys	tRNARNA-Lys::tRNARNA-Lys	0.035	-0.996	0.215	-0.312	-0.557	-0.545	-0.452	0.183	-0.634	-0.675	0.522	0.688
PF08_0004	PF08_0004::hypothetical protein, conserved	-0.025	-0.361	0.067	0.006	-0.503	-0.23	0.18	0.139	-0.367	-0.644	0.512	0.007
MAL7P1.218	MAL7P1.218::stevor	-0.03	-0.979	0.331	0.053	-0.701	-0.642	0.058	-0.093	-1.038	-1.058	0.471	-0.239
tRNA_RNA-Trp		0.197	-1.63		-0.003	-1.99	-0.747	-0.591	-0.055	-0.65	-0.927	1.014	0.226
MAL8P1.72	MAL8P1.72::high mobility group protein, putative	-0.038	-1.688	0.385	0.274	-2.5	-0.582	-0.123		-0.831	-0.92	1.374	0.251
PFC0445w	PFC0445w::hypothetical protein, conserved	-0.027	-0.542	0.012	-0.2	-0.925	-0.553	0.034	0.065	-0.455	-0.368	0.445	0.099
PF14_0395	PF14_0395::hypothetical protein, conserved	0.0025	-0.7945	0.196	-0.2915	-1.236	-0.237	-0.1175	-0.149	0.0565	-0.2315	0.512	0.2795
PF13_0069	PF13_0069::translation initiation factor if-2, putative	-0.6075	-2.81	0.043	0.2875	-0.9195	-1.232	0.506	0.22	-0.6675	-0.809	0.7195	0.378
PF14_0562	PF14_0562::hypothetical protein	-0.158	-0.721	-0.2	-0.093	-0.686	-0.753	0.034	-0.065	-0.249	-0.562	0.261	-0.002
PFL1020w	PFL1020w::hypothetical protein, conserved	0.014	-0.734	-0.1	-0.132	-0.556	-0.475	0.061	-0.036	-0.366	-0.468	0.166	0.153
PF11_0521	PF11_0521::erythrocyte membrane protein 1 (PfEMP1)	-0.1335	-2.029	-0.3125	0.0115	-1.417	-1.29	-0.09	0.212	-0.8635	-1.341	0.3323	0.4655
PF10_0105	PF10_0105::hypothetical protein	-0.254	-0.729	0.058	0.191	-0.943	-0.69	0.093	-0.031	-0.161	-0.569	0.348	-0.023
PFD1055w	PFD1055w::ribosomal protein S19s, putative	-0.225	-0.718	0.052	0.247	-0.49	-1.197	-0.258	-0.38	-0.423	-0.298	0.876	0.173
PFI1610c	PFI1610c::calcylin binding protein-like, putative	-0.275	-1.016	0.314	0.369	-0.951	-1.037	-0.141	-0.514	-0.495	-0.534	0.581	-0.247
PF08_0140	PF08_0140::erythrocyte membrane protein 1 (PfEMP1)	-0.06025	-0.425	0.3158	-0.4635	-0.1835	-0.36	0.1923	-0.0155	-0.2472	-0.035	0.6008	-0.01525
PF08_0142	PF08_0142::erythrocyte membrane protein 1 (PfEMP1)	-0.1948	-0.4472	0.203	-0.2463	-0.1405	-0.5147	0.071	-0.1663	-0.06475	-0.4333	0.5883	-0.1598
PF10_0340	PF10_0340::methionine -- tRNA ligase, putative	-0.09	-0.4785	0.0405	-0.031	-0.1235	-0.354	0.0655	0.001	-0.373	-0.2855	0.446	-0.1975
PF08_0141	PF08_0141::erythrocyte membrane protein 1 (PfEMP1)	0.185	-1.615	-0.058	-0.002	-0.422	-0.802	0.5285	-0.2435		-0.2655	1.26	-0.121
PFD1015c	PFD1015c::erythrocyte membrane protein 1 (PfEMP1)	-0.518	-1.78	0.68	-0.397	-0.7545	-1.294	0.3955	-0.62	-0.387	-0.0915	0.9298	-0.73
PFE1590w	PFE1590w::early transcribed membrane protein 5, ETRAMP5	-0.071	-0.524	0.45	0.177	-0.576	-0.906	0.425	-0.348		-0.19	0.397	0.136
MAL13P1.83	MAL13P1.83::karyopherin	-0.25	-0.713	0.8935	-0.2005	-0.8775	-1.084	0.58	-0.3435	-0.1765	-0.173	1.127	-0.0305
PFI0145w	PFI0145w::hypothetical protein, conserved	-0.443	-0.159	0.245	-0.087	-0.204	-0.25	-0.04	0.127	-0.281	-0.244		0.019
MAL8P1.9	MAL8P1.9::u6 snRNA-associated sm-like protein, putative	-0.959	-0.518		-0.052	-0.669	-0.542	0.072	0.302	-0.84	-0.844	0.474
PFE0960w	PFE0960w::50S ribosomal subunit protein L14, putative	-0.586	-0.129	0.147	-0.08	-0.183	-0.368	0.275	0.013	-0.457	-0.344	0.419	-0.176
PF10_0135	PF10_0135::hypothetical protein	-0.583	-0.777	0.41	0.194	-0.647	-0.576	0.468	0.304	-0.351	-0.7	0.7495	-0.32
PFI0600w	PFI0600w::hypothetical protein	-0.677	-0.785	0.959	0.018	-0.897	-0.39	0.714	0.123	-0.815	-0.908	0.819	-0.498
PF08_0114	PF08_0114::hypothetical protein, conserved	-0.1565	-0.2965	0.1583	-0.08067	-0.2296	-0.08175	0.1143	0.0205	-0.2115	-0.1722	0.4	-0.1988
MAL13P1.162	MAL13P1.162::DNAJ-like protein, putative	-0.447	-0.642	0.179	-0.204	-0.352	-0.526	0.683	0.152	-0.474	-0.415		0.035
PFI0740c	PFI0740c::ubiquitin conjugating enzyme, putative	-0.307	-0.471	0.165	-0.143	-0.293	-0.436	-0.119	0.195	-0.383	-0.236	0.551	0.014
MAL13P1.209	MAL13P1.209::60S ribosomal subunit porotein L18, putative	-0.604	-0.827	0.376		-1.059	-0.974	0.307	0.533		-0.324	0.995	0.312
c11rRNA18s	c11rRNA18s::c11rRNA18s	-0.862	-0.777	0.446	-0.165	-0.2275	-0.611	0.494	-0.126	-0.4125	0.0915	0.6645	0.3695
PF13_0079	PF13_0079::hypothetical protein, conserved	-0.2662	-0.3555	0.4522	-0.5249	-0.6576	-0.3895	0.3417	-0.1769	-0.5339	-0.6655	0.007	-0.072
PFL1780w	PFL1780w::protein-S-isoprenylcysteine O-methyltransferase, putative	0.03	-0.6715	0.215	-0.2635	-0.352	-0.652	0.0595	-0.3425	0.061	-0.5325	-0.1385	-0.3065
PF11_0064	PF11_0064::hypothetical protein	-0.007	-0.754	0.0595	-0.218	-0.6415	-0.513	-0.162	-0.224	0.147	-0.422	-0.2905	-0.156
PFI1420w	PFI1420w::guanylate kinase, putative	-0.002	-0.277	0.085	-0.155	-0.422	-0.257	0.052	-0.162	-0.014	-0.243	-0.312	0.018
PF07_0093	PF07_0093::hypothetical protein, conserved	-0.117	-0.529	0.162	-0.235	-0.813	-0.386	0.129	0.066	-0.191	-0.574	-0.457	-0.133
PFF1155w	PFF1155w::hexokinase	-0.003	-0.521	0.0395	-0.241	-0.894	-0.816	0.0015	-0.067	-0.3795	-0.2285	-0.3675	0.167
PFL0985c	PFL0985c::hypothetical protein, conserved	-0.052	-0.384	0.294	0.002	-0.479	-0.603	0.077	0.083	-0.323	-0.511	-0.103	-0.078
PFF1280w	PFF1280w::hypothetical protein, conserved	-0.538	-0.5095	0.3675	-0.266	-0.8735	-1.028	-0.2945	0.096	-0.0625	-0.8505	0.1	0.343
PFI0975c	PFI0975c::hypothetical protein, conserved	0.384	-0.3586	0.1372	0.0498	-0.116	-0.2363	0.2005	-0.121	-0.4698	-0.4006	0.2803	0.1468
PF11_0429	PF11_0429::hypothetical protein	-0.035	-0.478	0.103	0.22	0.096	-0.392	-0.005	-0.335	-0.484	-0.519	0.271	-0.049
PFF1435w	PFF1435w::hypothetical protein, conserved	0.324	-0.558	0.168	-0.277	-0.49	-0.294	-0.07	-0.704	-0.652	-0.76	0.399	0.107
PFC0615w	PFC0615w::hypothetical protein, conserved	0.392	-0.778	0.378	-0.266	-0.3075	-0.2485	0.122	-0.996	-1.183	-0.8055	0.503	-0.528
PF14_0447	PF14_0447::glutaminyl-peptide cyclotransferase	0.3135	-0.56	0.143	-0.322	-0.039	-0.3575	-0.1045	-0.4845	-0.3405	-0.409	0.048	-0.045
tRNARNA-Met	tRNARNA-Met::tRNARNA-Met	-0.031	-0.649	0.7	-0.595	-0.838	-0.494	0.342	-0.699	-0.977	-0.944	0.935	-0.136
PFC0890w	PFC0890w::Sec22 subunit, putative	-0.025	-0.291		-0.34	-0.023	-0.312	0.328	-0.374	-0.365	-0.522	0.478	0.027
MAL13P1.152	MAL13P1.152::hypothetical protein, conserved	0.3865	-0.559	0.1065	-0.629	-0.394	-0.2775	0.337	-0.322	-0.2275	-0.5935	0.358	-0.565
tRNARNA-Thr	tRNARNA-Thr::tRNARNA-Thr	0.488	-0.615	0.407	-0.489		-0.323	0.2	-0.523	-0.121	-0.469	0.88	-0.575
PF14_0343	PF14_0343::hypothetical protein	0.5837	-0.2947	0.8097	-0.2248	-0.404	-0.1535	0.3367	-0.6273	-0.2022	-0.018	0.7551	-0.4111
PFF0605c	PFF0605c::hypothetical protein, conserved	0.23	-0.085	0.541		-0.569	0.149	0.49	-0.655	-0.152	-0.057	0.91	-0.503
PF10_0146	PF10_0146::hypothetical protein	0.4615	-0.5435	0.4733	0.02525	-0.2325	-0.1727	0.2599	-0.521	-0.2052	-0.5002	0.3599	-0.2298
PF10_0023	PF10_0023::hypothetical protein	0.562	-0.333	0.278	-0.142	-0.137	-0.12	0.356	-0.45	-0.227	-0.189	0.321	-0.209
MAL13P1.175	MAL13P1.175::msp7-like protein fragment	0.602	-0.064	0.543	0.121	-0.351	-0.084	0.766	-0.818	-0.351	-0.42		-0.436
Clp	Clp::Clp	-0.0585	0.0665	0.196	-0.0185	-0.2825	-0.3285	0.3975	-0.344	-0.2665	-0.441	1.032	-0.1565
PFF1130c	PFF1130c::superoxide dismutase, PfSOD2	0.227	-0.258	0.176	0.086	-0.172	-0.02	0.207	-0.386	-0.253	-0.169	0.755	-0.096
MAL13P1.225	MAL13P1.225::thioredoxin, putative	0.152	-0.451	0.21		-0.467	-0.121	0.195	-0.589	-0.612	-0.421	1.06	-0.135
PF14_0082	PF14_0082::hypothetical protein	0.04	-0.323	0.031		-0.331	-0.056		-0.398	-0.462	-0.174	1.352	-0.594
PF10_0185	PF10_0185::hypothetical protein	0.082	-0.359	-0.166	-0.129	-0.211	-0.187	0.43		-0.469	-0.347	0.842	-0.272
PFI0420c	PFI0420c::tRNA pseudouridine synthase, putative	-0.347	-0.133	0.065	-0.192	-0.416	-0.063	0.085	-0.452	-0.381	-0.384	0.761	-0.123
PF07_0050	PF07_0050::erythrocyte membrane protein 1 (PfEMP1)	-0.239	-1.115	0.282	-0.2125	-0.575	-0.0065	0.13	-0.4765		-0.3405	1.375	-0.795
[truncated: 1,943 more rows]
